# Supplementary material for: Exploring the exoproteome of the parasitic nematode Anisakis simplex (s. s.) and its impact on the human host – an in vitro cross-talk proteomic approach
Source: Front Immunol. 2025 Feb 3;16:1509984. doi: 10.3389/fimmu.2025.1509984 (PMC11830668; doi:10.3389/fimmu.2025.1509984)
Supplement: Supplementary file 1 [file Table1.xlsx]

## Sheet: Table 1
Supplementary Table 1. Individual samples used in the shotgun study
TMT 1	SAMPLE	1	2	3	4	5	6	7	8	9	10
	Group	C	C	C	C	C + Anis	C + Anis	C + Anis	C + Anis	C + Anis	C + Anis		C – CACO-2 cultured alone
	TMT-Label	126	127 N	127 C	128 N	128 C	129 N	129 C	130 N	130 C	131		C + Anis – CACO-2 co-cultured with L3 larvae of A. simplex
TMT 2	SAMPLE	1	2	3	4	5	6	7	8	9	10
	Group	Anis	Anis + C	Anis	Anis + C	Anis	Anis	Anis + C	Anis	Anis + C	Anis + C		Anis – L3 larvae of A. simplex cultured alone
	TMT-Label	126	127 N	127 C	128 N	128 C	129 N	129 C	130 N	130 C	131		Anis + C – L3 larvae of A. simplex co-cultured with CACO-2
TMT 3	SAMPLE	1	2	3	4	5	6	7	8	9	10
	Group	C	C	C	C + Anis-EVS Low	C + Anis-EVs Low	C + Anis-EVs Low	C + Anis-EVs High	C + Anis-EVs High	C + Anis-EVs High	-		C + Anis-EVs-Low or High – CACO-2 co-cultured with Anis-EVs at different concentrations
	TMT-Label	126	127 N	127 C	128 N	128 C	129 N	129 C	130 N	130 C	-		Anis-EVs – extracellular vesicles from L3 larvae of A. simplex
TMT 4	SAMPLE	1	2	3	4	5	6	7	8	9	10
	Group	Anis-Evs	Anis-Evs	Anis-Evs	Anis-Evs	Anis-Evs	Anis-Evs	-	-	-	-
	TMT-Label	126	127 N	127 C	128 N	128 C	129 N	-	-	-	-

## Sheet: Table 2
Supplementary Table 2. Proteins enriched in Anis-EVs identified in the shotgun study
Protein FDR Confidence: Combined	Master	Accession	Description	Sequence	Exp. q-value: Combined	Sum PEP Score	# Peptides	# PSMs	# Protein Unique Peptides	# Unique Peptides	# AAs	MW [kDa]	calc. pI	Score Sequest HT: Sequest HT	# Peptides (by Search Engine): Sequest HT	# Razor Peptides	Abundances (Grouped) CV [%]: Sample	Abundances (Normalized): F9: 126, Sample, 1	Abundances (Normalized): F9: 127N, Sample, 2	Abundances (Normalized): F9: 127C, Sample, 3	Abundances (Normalized): F9: 128N, Sample, 4	Abundances (Normalized): F9: 128C, Sample, 5	Abundances (Normalized): F9: 129N, Sample, 6	Abundance: F9: 126, Sample, 1	Abundance: F9: 127N, Sample, 2	Abundance: F9: 127C, Sample, 3	Abundance: F9: 128N, Sample, 4	Abundance: F9: 128C, Sample, 5	Abundance: F9: 129N, Sample, 6
High	Master Protein	A0A0M3K6Y0	Cuticle collagen 34 OS=Anisakis simplex OX=6269 GN=ASIM_LOCUS16128 PE=3 SV=1	MDDVKSRIKAYRFVAYSAITFSVVAIISVTITLPMVYNYIRHVRMQMFTDITICKQSAQQTWIDVGQLESAPVPEMAHNRTARQADDACRNCCIRGPPGPKGPKGRPGKPGKPGAPGRPGNPGRPPSQPCEPITPPPCKPCPRGPPGPPGPPGPQGEAGPDGARGDAGIDGPPGEQGPPGPPGPPGPVGPAGPQGPPGEDAPDEPLEPGEPGEPGDXGPQGPRGPPGKPGIDGEPGPQGPPGENGLDGAIGADGKPGDKGPQGPPGKPGERGVCPKYCSVDGGVFFEDGSRR	0	0	3	5	2	2	292	29.6	6.1	0	3	1	21.05	98.7	162.8	187.8	88.2	84.3	108.7	2.8	8.1	187.8	3.1	46.6	16.3
High	Master Protein	A0A0M3JEA3	Transposase OS=Anisakis simplex OX=6269 GN=ASIM_LOCUS5740 PE=4 SV=1	MGRISKNDLTLHLPGRGRAIGQCPHINGFVAVAQCVQLHRLQNMEVTRDEIAWLSSRTLCMLASTEKGRMYDVRSVYGLQQSIATRKALHEVTSKRSTVLTGLV	0	0	1	1	1	1	104	11.6	10.01	0	1	0	136.11	264.3	215.1	8.4	512.4	4.9	99.4	7.5	10.7	8.4	18	2.7	14.9
High	Master Protein	A0A0M3J6K7	CG1737 OS=Anisakis simplex OX=6269 GN=ASIM_LOCUS3043 PE=4 SV=1	NNNCSSQSSASISRCSSRSSSIASSSATYSSSIPSLVSCSSRSTAGATAAAAAASQPSSKMLKIRLFNNNSSTKEKKDRSRALNAAGAAIPPPDGKSGTSSSSGATTTSGASSASKQLQQQRPTTNGHFANSGGGNPAGTGHSANKSSGLARPKSSGLKAPAKLAQTSSSNKVIMIINSNK	0	0	2	2	2	2	181	17.9	11.14	1.76	2	0	119.68	1719.7	946.9	36.8	720.2	54.5	132.1	48.8	47.1	36.8	25.3	30.1	19.8
High	Master Protein	A0A3P6NZG2	G_PROTEIN_RECEP_F1_2 domain-containing protein OS=Anisakis simplex OX=6269 GN=ASIM_LOCUS3528 PE=4 SV=1	MVPLLLMIYFYYGMLMRLLKQSRMARRTLLGSRRCKASLDDKIPIGRIAAYTLAICLFHFVCWTPYWVSVLYSLYLEVFQPPDLQTPDSSFIYFMYGVHALPYINSASNFILYGLLNRQVSSSDCIQMKSPLRIPIIFIMERRPVSPRQGAAVPSKLRSAEGSELLSVGAAPSEASSAQLHFSPEHQRTILSTIQSENNSAASHRKRTLVFITSNENSSYFLIFRLPHLSFSDSRSNELCILTLMEVGFT	0	0	2	3	2	2	250	28.4	9.26	1.68	2	0	61.08	172.7	38.2	192.3	102.5	166.5	380.2	4.9	1.9	192.3	3.6	92	57
High	Master Protein	A0A0M3JVB9	Col_cuticle_N domain-containing protein OS=Anisakis simplex OX=6269 GN=ASIM_LOCUS11634 PE=4 SV=1	MSVKLMVGLATAGSVFVIIMSLVAVCIIYNDINSLYDDVMDEMGEFRIVADDTWQRILLLHMNPSGKSDAPPSFASLFGRAKRQIPDRCHCGPSAEGCPAGPPGPRGDPGDKGPDGPDGKDGPPGVPGIATKPTYEMPTACIDCPPGPPGPPGPDGELGEAGPPGNAGPPGRPGKPGPPGPAGEPGEPGPAGPAGRPGQPGPPGKDGKRGKGPQGPKGPPGPRGPPGEPGKDGEKGADGEPGDKGPDGRPGRDGRPGKDGRPGPAGSAGLPGPDAHYCPCPPRSSVFLLKKH	0	0	7	17	3	3	292	29.1	6.55	2.26	7	3	28.07	877.5	1176.1	1079.5	520.9	1097.5	1297.3	24.9	58.5	1079.5	18.3	606.5	194.5
High	Master Protein	A0A158PNR7	Slit homolog 1 protein (inferred by orthology to a C. elegans protein) OS=Anisakis simplex OX=6269 GN=ASIM_LOCUS12197 PE=4 SV=1	MEETVWDLSENFLTVLTDDQLQGPVNMRNLQLDKNLLTWLVSWERLIEPRKVMERAMKCSGIEKRAASSCRDAAVCPSVCSCTETTVDCRDRGLTHIPTNLPSSVLELYVAIPDIRCQFMFNLKDLSKNSIVEIAPRAFDGLRSLNSLVLYGNSLTDLPSEAFQGLFNLQLLLMNANKLQCLRKETFKNLTNLNLLSLYDNNIKSIANGTFDGLTNLMTLHLARNPIICDCNLEWLAILLSHRAVETSGARCESPKRLARRRLATLHHSKFRCKGTENFVTARADECILDYGCPVECSCRGSVIDCSKRGLMEIPPNIPMFTTELNLSHNKLSSIRNSASLRRLVNLKKLHLNNNSIRCVAEGAMLQLPNIQSIALGNNQFICNCHIADLAAFVRVNAS…	0	0	11	12	11	11	1119	124.4	7.88	0	11	0	137.43	292.5	217.1	11.3	862.5	13.4	63.4	8.3	10.8	11.3	30.3	7.4	9.5
High	Master Protein	A0A0M3K9Y1	RalBP1-associated Eps domain-containing protein 1 OS=Anisakis simplex OX=6269 GN=ASIM_LOCUS17179 PE=4 SV=1	MTTEAIHSTATQQLVAVSAQIRPQWREVSSTIHNTSSSSPFYAPPSSSVIGDRSFDTEQLSLYSKPVSIKDSSMHITENVQQASANSSYPPITTPRSYERHDKKSDYQIMSGSNAKDDRNATGGFEAVKEERKKEDATLYSSKNASNKEKSNWQTLVDSEDETSEEYDAGDDDSEEDDENDEKAGVSDTETRNLLEDGLEDDEDYHDSANIASDDINTSATQHTPSINNLVSEKGSTNEDKMQERLLASNISDESLFEMSHEQIAYYKKCFVYLIELTQGMVDLKGAVHGANEKVVEFFKKSGLSTETLSKIWTLSDVNADGFLDLAEFSTAMHLIVLNLKGKIPVPDHLPNSIRPPLTPQRMLNKTTNQSVPATNQSNWKQFDFDESKGDNAQTVQPS…	0	0	9	14	9	9	766	84	5.41	0	9	0	1.86	98.7	104.5	99	91.1	92.3	96	2.8	5.2	99	3.2	51	14.4
High	Master Protein	A0A0M3K6R1	BRCA1-associated RING domain protein 1 (inferred by orthology to a C. elegans protein) OS=Anisakis simplex OX=6269 GN=ASIM_LOCUS16059 PE=4 SV=1	MCKSDAFRLCSSCSLPLDFLHPIPATFINQFYQNLIIFKEHLSSIQPGDFDHNTLANLMEPDQKRRTIEEFCATQQQDVVAVADAMEVDKLAVETRKNEPISLVNDEFAKENIVIEEGVRYNDEFVNQLINKYTDVDMVRDVVPHHLSSEESRATSERLFLNXFFSVYSVSDFTQLKMKLINRKFRIGDESKEVSDSASDERSVIEPAPNDLSHLNEPAISQILQKSTASKNSKSDGTVHDDASVVHSLLSDRTGNESNGRENKPKINFLAEETQECEAVNPSPMMTQEIPVFKEPDEYLFFKSRPSATFHNGAVNLHRMEELHQKIISQSTSNRQCSVSKRERKLHRKKMTNDLMKAALSGQKQPMLSAIAMGEDVNQRDAQKYTALHHVVALNAVDL…	0	0	8	8	8	8	660	75	6.61	0	8	0	133.94	352.4	160.8	17.2	401.4	11.4	34.7	10	8	17.2	14.1	6.3	5.2
High	Master Protein	A0A3P6PCH2	mRNA (guanine-N(7))-methyltransferase OS=Anisakis simplex OX=6269 GN=ASIM_LOCUS498 PE=3 SV=1	MLEKYSSKDISFDICSCQFSFHYCFESEDKARRMIRNAIERIRPGGFFVGTLPDAERIWLNNGTNGVYSNDVVRLEYDDKEVLNDPNGKPPIFGAKFHFSLDTQVNCPEYLVHFPVIVFRLLNECGMELIYKKRFPDAIDYYLGMQEGRGLMGRMQALEPYPPFEGVRWIYLLCWECFQGTLSKSEWEVTAMYLVFAFRKKNNAKLKESICISDCFASISGLFLIVSFNF	0	0	4	4	4	4	230	26.7	5.99	0	4	0	137.87	355.9	323.7	11.6	965	8.3	140.7	10.1	16.1	11.6	33.9	4.6	21.1
High	Master Protein	A0A0M3K6W3	PHD-type domain-containing protein OS=Anisakis simplex OX=6269 GN=ASIM_LOCUS16111 PE=4 SV=1	MWVMCRGVKEGGELLCCDRCPASFHLMCHEPAIERNTIPTGKWLCNRCTHAIANNDSNIKGTKRALKSLTQEDGAILTEKGRNEAAMISIFERLDTLNAGDKNAHENALSVLADAALSINAEQFQLPLTINKHIVNVPYQDMYPARAAAPSTAICHLCSKGSEDASSSLLKCDFCPLCYHLDCLNPPLTVPPKDRWMCPAHVEHFTDRKLLKSISITERMKLWQKHARQPVEDLTVKLRFIDKTKSDRSNASILQRNCAEVNQLIGNSSRLFQIGRKRHRIPKGVKDLYVKRWKFWKKDEFSTREEQGDWFDALLHMQRMRCLADAVPSTSASSETATSSRIDSHSLVSNDDHVKKELITDDANKSSVSSASDHKFSKIKVESLDKLNLDEENTKKTKS…	0	0	10	15	10	10	628	70.7	8.09	0	10	0	12.17	179.7	118.6	158.6	96.8	173.7	176.1	5.1	5.9	158.6	3.4	96	26.4
High	Master Protein	A0A158PPI4	Col_cuticle_N domain-containing protein OS=Anisakis simplex OX=6269 GN=ASIM_LOCUS14168 PE=3 SV=1	MREAKIIITVASAFSALAILACAIVIPSLYSTINEVYENVVDGVQVFRVETDTAWTEMMEIQVAVSPPSRPRENPFNSIFRRKRQDFSSLPDFCHCEPIKVVCPPGPPGPPGDPGPDGEKGPQGPPGEDYTGTFTPTNCPPADTSCIKCPAGPPGPPGPPGVEGPPGPDGKPGPTGPPGKDGPPGPPGPEGEAGERGPDGPPGPPGPPGKDGRRGKGMPGPKGPPGPPGPPGKPGPNGENGVDGKPGPEGPPGPAGKPGEPGPQGEPGAPGLPGAPGNDAAYCPCPPPLKKEKWQGQVASFFPMQAIEEIITSHTGFVSNGLAQSSVTMTETTVLTVVATGCSLLALLACIITIPSLYSTINELHDQVIDSVEVFRVETDSAWNEMMNVQVSVTPPSKP…	0	23.297	19	94	19	19	956	95.8	8.56	37.59	19	0	28.58	1076	1496.9	1916.3	912.9	1959.7	1567.4	30.5	69.8	1916.3	22.8	1098.4	219.8
High	Master Protein	A0A0M3IZV9	Col_cuticle_N domain-containing protein OS=Anisakis simplex OX=6269 GN=ASIM_LOCUS692 PE=3 SV=1	MCARIWILNEEPKMESEDPKQCLVEAEGMKRLAFCGVAVSTVATLVAIVCVPMLCTYMQNVQSNLQDEISFCRTRSVSLRGEYTKLAHSRQAVKAEREKRQVTHECCSCGIGPSGAPGAPGPDGEDGRDGKAGKPGPNGPDAEEGQKPTEKDWCFNCPEGPAGPAGQAGPKGPQGTAGDKGEDGPAGPPGPTGPLGPVGPKGPVGEAGAEGEAGKPGVQHEVPGPPGPPGPPGEMGPAGEAGPEGRDGRPGRKGPRGPAGENGKDAENGQDGALGDQGEAGADGPKGSCDHCPPPRTAPGY	0	4.187	10	23	8	10	301	30.4	5.08	7.62	10	0	27.39	130.5	231.6	262.7	224.2	253.5	345.9	3.7	10.8	262.7	5.6	142.1	48.5
High	Master Protein	A0A0M3K252	Col_cuticle_N domain-containing protein OS=Anisakis simplex OX=6269 GN=ASIM_LOCUS14388 PE=3 SV=1	MSVKTVVGLATAGCACFIVMSLVAVCVIFNDINNLYDDVMDEMGEFKAVVDDTWDRILMLHMNPSGSSEAPPSFASLFGRYKRQAVPSHCQCTAPRDQCPAGPQGPPGDKGEPGPNGPDGEDGRPGVSGVALLATHDIPGGCIECPPGPPGPPGPDGPEGDAGPIGAPGRPGTPGRPGPPGPAGEPGEPGPPGPEGRPGQPGPPGKDGKRGKGPQGPKGPAGPRGPPGEPGKDGEKGADGEPGEQGPAGRPGKDGRPGKDGRPGPAGAPGLPGPDAHYCPCPPRSAVFLVKSH	0	2.77	6	13	3	3	293	29.1	5.5	0	6	3	21.7	797.3	1091.6	1013	688.7	1043.9	1288.6	22.6	50.9	1013	17.2	585.1	180.7
Low	Master Protein	A0A0M3K8E8	Col_cuticle_N domain-containing protein OS=Anisakis simplex OX=6269 GN=ASIM_LOCUS16646 PE=3 SV=1	MDVQNRITAYKFVAYAAITFSVVAVLSVCITLPMVYNYIHHVRRQMHTEITFCKQSAKQTWTDVDLLGQNPLPAHNRTARQTNDQCAGCCIRGPPGPKGPKGRPGKPGKPGAPGLPGNPGRPPAQPCEPITPPPCKPCPAGPPGPPGPPGPMGEPGPDGPAGAPGMDGPPGEPGPKGPDGQPGEMGPPGPNGPPGENAPDEPLEPGEPGEPGKIIRSHTY	0.308	0.506	2	6	1	1	220	22.6	7.64	0	2	1	35.21	98.8	218.7	294.6	124.1	137.9	182.6	2.8	10.2	294.6	3.1	77.3	25.6
Low	Master Protein	A0A0M3J2R6	Uncharacterized protein OS=Anisakis simplex OX=6269 GN=ASIM_LOCUS1699 PE=4 SV=1	MFTAIRRSILAAVNSSNWRCSQRCGELMDDLRKRLRQLPFSRRIAFLVLLILLLFYMLMAFFNTSTKPSFSNGCVEDRLRSWRDLEDYSAEASVSTTQNKNVILLGNGFIGLGGDGELRIRTNTSRVLSIPTAFYPLVDAHLSSSSSYPSRSTASVFDYRNAQLKRFECYSVNADECACITTTVYVHRTRPHLLVQDVQITNPTDESFKVAFSRQREPKDWNAGEKVGETHTWWRLADSNGDSLLLAAVCSIVPDGETLERKREENTRFTCLFNYEYIEKEKVANKDQKQQEISHQIVKEFADTMHVKAAELDEEHTSAWHTV	0.5	0.274	1	1	1	1	323	37	7.17	0	1	0	125.34	1721.6	1010.1	36.8	1013	53.7	141.2	48.8	47.1	36.8	25.3	30.1	19.8
Low	Master Protein	A0A0M3IXY5	Col_cuticle_N domain-containing protein OS=Anisakis simplex OX=6269 GN=ASIM_LOCUS10 PE=3 SV=1	MGDTKIIIGISCACSLAAIIACLVVIPSLYSTIHQMHDVVMDGVNAFRVETDSVWVDMMDIQLSVTPPSKPQESPFDSLFRQKRQNNGLPSFCMCEPPKLTCPPGPPGPPGEAGADGEAGERGPPGEDDSTAFDPATCAPVDKSCIQCPAGPPGPKGPTGEAGPSGQDGQPGSDGKAGKDGPPGPAGPAGPAGAKGEKGPAGAPGPAGKDGQRGRGAPGAKGPDGPAGPNGKPGKPGQRGGKGAPGPKGPSGNAGKQGADGKAGKAGKAGGVGMPGNDAEYCPCPKRSIMLH	0.464	0.268	2	3	2	2	292	28.6	7.14	0	2	0	14.49	261.1	188.7	221.5	136.1	237.5	283.8	7.4	8.8	221.5	3.4	133.1	39.8
Low	Master Protein	A0A0M3JQ45	FoP_duplication domain-containing protein OS=Anisakis simplex OX=6269 GN=ASIM_LOCUS9526 PE=4 SV=1	LQQKVSRNRGKGRGRARGRGTTRRKTGAAAVTAVTTEEDEEDGEDSGSDYGASSKKRRKSAASGRGGRGRGRGRGGAVAKTTRRSRSSECALCLCTVLN	0.526	0.218	1	3	1	1	99	10.4	11.36	0	1	0	41.24	261.1	501.8	482.6	172.2	548.1	372.2	7.4	23.4	482.6	4.3	307.2	52.2
Low	Master Protein	A0A0M3KCX0	ANK_REP_REGION domain-containing protein OS=Anisakis simplex OX=6269 GN=ASIM_LOCUS18218 PE=4 SV=1	MAEQQRRLIDANQREIEQRELRPERVENAAARLAALRNEVLREEREMARLNAIQREARETFARRLAAEKQLHEMQNTYTSQEDQLRTAASRIDSLKSQLDLLYRRRMSAVNAARAQQNRFNSQTNSLNRPIKKDNSSRMSSGSFGEAAAPSRPQASVEPFQITRPTVVVTKPSDEKRTVNTSVVVVPPPPPPVPPTPQSLSSSSSLKTLTNVISPPSKDLTDRVVFRKPLLNEQLVATNRDESPSPPKDPYPSLTCAPAVERPVLFVQKSEPNLSTSVPVASVKNMSALRSSSANVGQQQLSPQQILSTPSAIPSMTSAQSQQQHSRRSTNMHNLWNEAKILDQEALLNANDKTSSKCDDNGRVTMSDQISIRADTLRAAKRRSWAQQETLMDEAEYIR…	0.8	0.11	5	5	0	3	473	52.7	8.91	0	5	2	141.59	292.8	231.6	11.3	1213.2	13.2	67.7	8.3	10.8	11.3	30.3	7.4	9.5
Low	Master Protein	A0A158PN31	Eukaryotic translation initiation factor 3 subunit L OS=Anisakis simplex OX=6269 GN=ASIM_LOCUS10454 PE=3 SV=1	MIRTDSFEGAHTGDPERDLAYEREQKRRGEVFSIDCDSFGEEGVPDDVVQYLVYFKRMVDEENVAEIHSLYEHGFPDLTERFFQQKLWPSEESVETIVGPDSRIFMILYKELYFRHVYTRMQRGPSLSHRYDSYCNYQELFCEILTQLDHPLSLQLPNIWLWDIIDEFVYQFQAFCLYKANPSKRSPEEYDDLYTIEQNQSAWNIYPVLNILYSLLSKSQIDAQLMAIREGRNPDDVADEFGRSALYFKLGYFSLIGLLRTHVLLGDYHQALKTVENLELDPKGLYNTVPSCLVTLHYFVGFSHMMMRNYGEATKIFVNCLLYIQRTKNLQQQHQQQKKNFQYDVIGKTNDQLYHLLAICLTLQPQRIDDSIQSQLLEKNGDRMNRMSNGDIDEFRMAF…	1.007	0.065	4	4	4	4	554	64.6	5.35	0	4	0	139.8	740.8	255.2	34.1	884.9	19.1	72.7	21	11.9	34.1	22.1	10.7	10.2
Low	Master Protein	A0A0M3IZ63	Argonaute-1 (inferred by orthology to a D. melanogaster protein) OS=Anisakis simplex OX=6269 GN=ASIM_LOCUS446 PE=4 SV=1	MILVKISVTHTVFYKPNISMVEFMCDILNERSGHNSNYRGSNSRDDRNYSLYHQNHPHPHHHNGCCSFRSEFFRESSQTRIINPSSVLVAVAITQLNLLIGTDLETPFDGVCNQFQPDKLYKSFSLSSHETKVFGEAVKGIKVRTCHRAGVVRVYRVNSLQLPADQLWFQGKDEEGNERRMTVAGYFTERYGELKYPKLPCLHVGPVTRNIYFPLEVCMLDTPQKYSKKLTEKQTSAIIRAAAVDATAREHRIAALCEQAAFQKDSFLKEFGLQISPKMCETTARVLNPPRILFGEKNHYSDPVVVPKDGAWSLDNQRLYVPAICRSYSLIAMINPLEQRTLEAFCHALHHKATQMGMGFPPWPDLLKYARTKEDIASLFAEVATEYRQTGTTCDLIVV…	1.052	0.018	5	6	2	4	825	93.1	8.5	0	5	1	31.66	225.8	375.3	338.4	160.2	340.2	365.1	6.4	17.5	338.4	4	190.7	51.2
Low	Master Protein	A0A0M3JW45	RNA helicase OS=Anisakis simplex OX=6269 GN=ASIM_LOCUS11953 PE=4 SV=1	MGSDRHSSSKSHRSGRDSKRRSRSRSPRKEKSRRERSRSPRDKRDRDRDRNRDRSKERRKELRSSGSPERKEKKKEKKKDRDLDLAEIVSMTDKDEAERKLETEMQKRRERIERWREERRKKERGGKDEPKEETEAEPMDQQPKWTLDNEEDDDEVVQASSTEENNDEGTATATAEEGDEVDPLDAYMSEVNKEVRAAKYGSEKSADGKARIVVIKTEVPAEPKKGEIIEAEDEIEQLVDDFDIEKAASSLIARGRQLPLTDHSKVYYRPFRKDFYVETVELAKMTKAEVDEYREGLDIRVRGKNCPKPVRSWAQCGVEWKILNILKKLEYSKPTAIQAQAIPAIMNGRDVIGIAKTGSGKTLAFLLPMFRHIMDQPELEEMDGPIGIVLVTAVIMSPT…	0.182	0	3	3	3	3	993	112.4	7.11	0	3	0	148.8	1238.3	300.2	13.1	1197.2	28.7	89.1	35.1	14	13.1	29.9	16.1	12.5
Low	Master Protein	A0A0M3KE70	RNA-dependent RNA polymerase OS=Anisakis simplex OX=6269 GN=ASIM_LOCUS18667 PE=4 SV=1	FQLGFEYKWLPYKDVRGGAGEFKPLHVGECVPCLLKDSKGTERLGNLHVGMEKATAGFGGKDSAVSGPAVNDVAHPNKYRHLGIYANHIRTLIDSCFGMAKEFEDTWAYNTIGSPFPDNPVRVKGQQNMYVALWYKFGKPIHGRAWNNNGNVECSFPYNKVELTGARDLGGQIQILTAVEQDPVDLFKKSGFWYEWRPYKDRVNDTLLQLVRCGQSTPVLMKTKDGKDXKICLAISIWALKRQLLVIMVRVRSLLEVISSITDGLKMTISVLKELLALFRNVKAPPNIRIYDDTWLDLKYRDPFPAAKNPVAVRESLLHKCGPQRHCSWA	0.121	0	3	6	2	2	330	37.3	9.13	0	3	0	18.87	88.2	92.2	91.4	64.1	89.4	131.9	2.5	4.3	91.4	1.6	50.1	18.5
Low	Master Protein	A0A0M3K4F2	Homeotic protein ocelliless (inferred by orthology to a D. melanogaster protein) OS=Anisakis simplex OX=6269 GN=ASIM_LOCUS15250 PE=4 SV=1	MSHLPHGIVQTTTSSATMNSAANMAAAAYFKNAAGAYPTPAHMTGATALSFAANPPAHNFLSTGMGYFGSTLANCEAPIAWNGISRRKQRRERTTFTRGQLEILESHFAKTRYPDIFMREDIARRIRLPESRVQVWFKNRRAKARHQKKVIQQHIAAQHSSSTSDSVLCASSSNNNRSSVSEGGSRCGSGMEKVEIDSIDSKMPRTHPPTTCIGADVPISSGGYAFRQGYGYNGNQSISAVTPVEYFQCTPQQVSTAANCAIADSWKLC	0.438	0	1	5	1	1	269	29.2	9.52	0	1	0	19.26	98.8	178	167.6	128.1	147.7	151.2	2.8	8.3	167.6	3.2	82.8	21.2

## Sheet: Table 3
Supplementary Table 3. Differentially regulated proteins in CACO-2 cells after co-culture with A. simplex larvae
Protein FDR Confidence: Combined	Master	Accession	Description	Gene primary name	Regulation	Exp. q-value: Combined	Sum PEP Score	# Peptides	# PSMs	# Protein Unique Peptides	# Unique Peptides	# AAs	MW [kDa]	calc. pI	Score Sequest HT: Sequest HT	# Peptides (by Search Engine): Sequest HT	Abundance Ratio: (CTR) / (TRT)	Abundance Ratio (log2): (CTR) / (TRT)	Abundance Ratio P-Value: (CTR) / (TRT)	Abundance Ratio Adj. P-Value: (CTR) / (TRT)	Abundances (Grouped): CTR	Abundances (Grouped): TRT	Abundances (Normalized): F1: 126, Sample, CTR	Abundances (Normalized): F1: 127C, Sample, CTR	Abundances (Normalized): F1: 128C, Sample, CTR	Abundances (Normalized): F1: 129N, Sample, CTR	Abundances (Normalized): F1: 130N, Sample, CTR	Abundances (Normalized): F1: 127N, Sample, TRT	Abundances (Normalized): F1: 128N, Sample, TRT	Abundances (Normalized): F1: 129C, Sample, TRT	Abundances (Normalized): F1: 130C, Sample, TRT	Abundances (Normalized): F1: 131, Sample, TRT	Abundance: F1: 126, Sample, CTR	Abundance: F1: 127C, Sample, CTR	Abundance: F1: 128C, Sample, CTR	Abundance: F1: 129N, Sample, CTR	Abundance: F1: 130N, Sample, CTR	Abundance: F1: 127N, Sample, TRT	Abundance: F1: 128N, Sample, TRT	Abundance: F1: 129C, Sample, TRT	Abundance: F1: 130C, Sample, TRT	Abundance: F1: 131, Sample, TRT
High	Master Protein	P05023	Sodium/potassium-transporting ATPase subunit alpha-1 OS=Homo sapiens OX=9606 GN=ATP1A1 PE=1 SV=1	ATP1A1	UP	0	77.897	25	71	12	25	1023	112.8	5.49	42.52	25	1.041	0.06	0.0499569	0.908474	436.2	418.8	423.9	452.7	454.8	426.9	436.2	397.4	418.8	388.1	426.6	434.5	275	263.9	294.9	270.9	266.4	339.7	329.8	355.2	378	434.5
High	Master Protein	P27824	Calnexin OS=Homo sapiens OX=9606 GN=CANX PE=1 SV=2	CANX	UP	0	44.491	14	27	0	14	592	67.5	4.6	43.05	14	1.194	0.26	0.00652453	0.680813	592.4	496.1	526.1	617.8	580.6	638.6	592.4	466.2	533.4	461.7	496.1	539	341.3	360.1	376.5	405.2	361.8	398.5	420	422.5	439.6	539
High	Master Protein	P31930	Cytochrome b-c1 complex subunit 1, mitochondrial OS=Homo sapiens OX=9606 GN=UQCRC1 PE=1 SV=3	UQCRC1	UP	0	36.467	11	23	11	11	480	52.6	6.37	29.31	11	1.111	0.15	0.0410161	0.86519	102.1	91.9	107.8	102.1	99.6	93.6	109	85.9	94	74	91.9	98.4	69.9	59.5	64.6	59.4	66.6	73.4	74	67.7	81.4	98.4
High	Master Protein	A0A2R8Y5S7	Radixin OS=Homo sapiens OX=9606 GN=RDX PE=1 SV=1	RDX	UP	0	27.988	12	22	0	7	590	69.3	6.27	19.81	12	1.226	0.29	0.0164384	0.857699	62.1	50.7	69.1	62.1	60	68.2	52.2	50.7	53	58	46.6	46.2	44.8	36.2	38.9	43.3	31.9	43.3	41.7	53.1	41.3	46.2
High	Master Protein	Q15149	Plectin OS=Homo sapiens OX=9606 GN=PLEC PE=1 SV=3	PLEC	UP	0	24.196	16	18	0	15	4684	531.5	5.96	8.73	16	1.202	0.26	0.0451485	0.866815	139.3	115.9	132.9	140.7	139.4	139.3	124.9	115.9	136.6	94.7	120.1	101.7	86.2	82	90.4	88.4	76.3	99.1	107.6	86.7	106.4	101.7
High	Master Protein	P54920	Alpha-soluble NSF attachment protein OS=Homo sapiens OX=9606 GN=NAPA PE=1 SV=3	NAPA	UP	0	23.527	8	11	0	8	295	33.2	5.36	10.98	8	1.238	0.31	0.0220241	0.857699	23.3	18.8	20.3	23.2	26.7	23.3	24.6	20.4	13	16.4	18.8	20.3	13.2	13.5	17.3	14.8	15	17.4	10.2	15	16.7	20.3
High	Master Protein	P05026	Sodium/potassium-transporting ATPase subunit beta-1 OS=Homo sapiens OX=9606 GN=ATP1B1 PE=1 SV=1	ATP1B1	UP	0	20.602	6	18	0	6	303	35	8.53	10.43	6	1.146	0.2	0.0341822	0.857699	54	47.1	54.6	52.2	54	52.5	55.5	48.6	47.1	38.8	51.5	46.9	35.4	30.4	35	33.3	33.9	41.5	37.1	35.5	45.6	46.9
High	Master Protein	H0YIV4	Nucleosome assembly protein 1 like 1 (Fragment) OS=Homo sapiens OX=9606 GN=NAP1L1 PE=1 SV=1	NAP1L1	UP	0	18.992	7	14	0	6	385	44.7	4.49	3.93	7	1.442	0.53	0.0107657	0.680813	17.3	12	16.3	16.5	17.4	17.3	22.9	15.6	12.7	12	8.1	10.8	10.6	9.6	11.3	11	14	13.3	10	11	7.2	10.8
High	Master Protein	O95292	Vesicle-associated membrane protein-associated protein B/C OS=Homo sapiens OX=9606 GN=VAPB PE=1 SV=3	VAPB	UP	0	16.431	5	11	4	5	243	27.2	7.3	19.77	5	1.077	0.11	0.0365275	0.857699	155.2	144.1	149.2	166.7	153.4	160.6	155.2	127.3	144.1	139	150.3	152.1	96.8	97.2	99.5	101.9	94.8	108.8	113.5	127.2	133.2	152.1
High	Master Protein	F5H365	Protein transport protein SEC23 OS=Homo sapiens OX=9606 GN=SEC23A PE=1 SV=1	SEC23A	UP	0	14.533	6	9	0	6	736	82.9	7.46	2.56	6	1.252	0.32	0.0303466	0.857699	21.1	16.8	19.3	21.1	21.9	24	17.2	16.8	17.7	18.1	16.6	16.6	12.5	12.3	14.2	15.2	10.5	14.4	13.9	16.6	14.7	16.6
High	Master Protein	Q5T2W1	Na(+)/H(+) exchange regulatory cofactor NHE-RF3 OS=Homo sapiens OX=9606 GN=PDZK1 PE=1 SV=2	PDZK1	UP	0	10.417	7	10	0	7	519	57.1	5.55	5.34	7	1.148	0.2	0.04682	0.889565	121.5	105.8	103.7	125.9	130.8	121.5	112.6	107.1	105.7	99.4	110.4	105.8	67.3	73.4	84.8	77.1	68.8	91.5	83.2	91	97.8	105.8
High	Master Protein	A8MXP9	Matrin 3 OS=Homo sapiens OX=9606 GN=MATR3 PE=1 SV=1	MATR3	UP	0	10.14	4	7	0	4	895	99.9	6.04	4.87	4	1.34	0.42	0.0158117	0.857699	16.1	12	14	18.2	13.6	16.1	18.2	14.9	12.6	11.6	11.7	12	9.1	10.6	8.8	10.2	11.1	12.7	9.9	10.6	10.4	12
High	Master Protein	A0A0C4DFM1	Transmembrane 9 superfamily member OS=Homo sapiens OX=9606 GN=TM9SF4 PE=1 SV=1	TM9SF4	UP	0	8.798	4	8	0	4	625	72.5	6.65	14.47	4	1.12	0.16	0.0292698	0.857699	178.2	159.1	158	178.2	185.2	181.4	172.9	152.9	159	167.8	159.1	161.3	102.5	103.9	120.1	115.1	105.6	130.7	125.2	153.6	141	161.3
High	Master Protein	P24539	ATP synthase F(0) complex subunit B1, mitochondrial OS=Homo sapiens OX=9606 GN=ATP5PB PE=1 SV=2	ATP5PB	UP	0	7.349	3	4	1	3	256	28.9	9.36	2.9	3	1.199	0.26	0.0495769	0.908474	29.6	24.7	24.7	31.9	33.5	29.6	28	29.2	25.7	20.2	24.7	19.5	16	18.6	21.7	18.8	17.1	25	20.2	18.5	21.9	19.5
High	Master Protein	Q15102	Platelet-activating factor acetylhydrolase IB subunit alpha1 OS=Homo sapiens OX=9606 GN=PAFAH1B3 PE=1 SV=1	PAFAH1B3	UP	0	6.732	3	4	0	3	231	25.7	6.84	4.96	3	1.131	0.18	0.0108645	0.680813	39.3	34.7	39.3	42	38.4	39.2	42.6	36.7	36.7	34.7	30.2	30.3	25.5	24.5	24.9	24.9	26	31.4	28.9	31.8	26.8	30.3
High	Master Protein	P61923	Coatomer subunit zeta-1 OS=Homo sapiens OX=9606 GN=COPZ1 PE=1 SV=1	COPZ1	UP	0	5.703	3	6	0	3	177	20.2	4.81	5.66	3	1.168	0.22	0.0317387	0.857699	14.8	12.7	16.2	13.7	14.8	14.5	15.7	12.9	14.3	12.7	9.5	10.8	10.5	8	9.6	9.2	9.6	11	11.3	11.6	8.4	10.8
High	Master Protein	Q5SWX8	Protein odr-4 homolog OS=Homo sapiens OX=9606 GN=ODR4 PE=1 SV=1	ODR4	UP	0	4.416	2	2	2	2	454	51.1	5.92	0	2	1.248	0.32	0.0398056	0.8635	17.5	14	19	12.7	17	18.8	17.5	14	14.3	11.5	15	12.8	12.3	7.4	11	11.9	10.7	12	11.3	10.5	13.3	12.8
High	Master Protein	E9PIN3	Nuclear RNA export factor 1 (Fragment) OS=Homo sapiens OX=9606 GN=NXF1 PE=1 SV=1	NXF1	UP	0	2.962	2	2	1	2	603	68.1	8.9	0	2	2.137	1.1	0.00268488	0.680813	27.7	13	27.7	28.3	21.3	29.5	17	13	18.4	13.2	12.3	11.7	18	16.5	13.8	18.7	10.4	11.1	14.5	12.1	10.9	11.7
High	Master Protein	Q9UII2	ATPase inhibitor, mitochondrial OS=Homo sapiens OX=9606 GN=ATP5IF1 PE=1 SV=1	ATP5IF1	UP	0	2.714	2	2	1	2	106	12.2	9.35	4.64	2	1.101	0.14	0.00444587	0.680813	47.3	43	47.6	53	47.3	46	47.3	43.8	43.3	37.6	43	40.4	30.9	30.9	30.7	29.2	28.9	37.4	34.1	34.4	38.1	40.4
High	Master Protein	Q96C01	Protein FAM136A OS=Homo sapiens OX=9606 GN=FAM136A PE=1 SV=1	FAM136A	UP	0	2.699	2	2	0	2	138	15.6	7.61	2.26	2	1.154	0.21	0.0230214	0.857699	39.5	34.2	39.5	36.9	41.9	50.3	37	34.7	34	34.2	35.3	30	25.6	21.5	27.2	31.9	22.6	29.7	26.8	31.3	31.3	30
High	Master Protein	P42285	Exosome RNA helicase MTR4 OS=Homo sapiens OX=9606 GN=MTREX PE=1 SV=3	MTREX	UP	0	2.572	2	2	1	2	1042	117.7	6.52	0	2	1.115	0.16	0.0203036	0.857699	16	14.4	15.9	18.2	17.1	15.3	16	14.4	13.5	16.2	14.8	13.4	10.3	10.6	11.1	9.7	9.8	12.3	10.6	14.8	13.1	13.4
High	Master Protein	Q9NZI8	Insulin-like growth factor 2 mRNA-binding protein 1 OS=Homo sapiens OX=9606 GN=IGF2BP1 PE=1 SV=2	IGF2BP1	DOWN	0	50.159	18	35	16	16	577	63.4	9.2	27.55	18	0.84	-0.25	0.0475607	0.895635	169.2	201.4	166.3	202.4	169.2	153.5	177.8	218.8	201.4	191.4	202.4	178.6	107.9	118	109.7	97.4	108.6	187	158.6	175.2	179.3	178.6
High	Master Protein	Q9NR30	Nucleolar RNA helicase 2 OS=Homo sapiens OX=9606 GN=DDX21 PE=1 SV=5	DDX21	DOWN	0	43.628	17	28	0	17	783	87.3	9.28	25.44	17	0.904	-0.15	0.0376934	0.857699	139	153.7	136	154.4	132.8	139	152.3	185.2	151.2	151.7	153.7	171.8	88.2	90	86.1	88.2	93	158.3	119.1	138.8	136.2	171.8
High	Master Protein	P23396	Small ribosomal subunit protein uS3 OS=Homo sapiens OX=9606 GN=RPS3 PE=1 SV=2	RPS3	DOWN	0	40.295	12	33	0	12	243	26.7	9.66	46.06	12	0.888	-0.17	0.000239303	0.16563	322	362.4	333.6	318.7	322	310.8	333.7	377	362.4	351.4	358.3	366.2	216.4	185.8	208.8	197.2	203.8	322.2	285.4	321.6	317.5	366.2
High	Master Protein	Q12906	Interleukin enhancer-binding factor 3 OS=Homo sapiens OX=9606 GN=ILF3 PE=1 SV=3	ILF3	DOWN	0	29.64	11	24	8	11	894	95.3	8.76	9.98	11	0.918	-0.12	0.0457773	0.875469	72.7	79.2	65.4	76.9	74.5	66.7	72.7	105.9	83.3	79.2	76.4	78.7	42.4	44.8	48.3	42.3	44.4	90.5	65.6	72.5	67.7	78.7
High	Master Protein	P62241	Small ribosomal subunit protein eS8 OS=Homo sapiens OX=9606 GN=RPS8 PE=1 SV=2	RPS8	DOWN	0	26.886	8	26	1	8	208	24.2	10.32	16.13	8	0.908	-0.14	0.0423464	0.86519	188.2	207.2	188.2	179.1	190.8	174.6	201.7	218.3	207.2	189.3	194.7	210.6	122.1	104.4	123.7	110.8	123.2	186.6	163.2	173.2	172.5	210.6
High	Master Protein	Q92598	Heat shock protein 105 kDa OS=Homo sapiens OX=9606 GN=HSPH1 PE=1 SV=1	HSPH1	DOWN	0	23.573	12	16	1	11	858	96.8	5.39	4.35	12	0.834	-0.26	0.000999179	0.491096	44.9	53.8	44.9	42	42.3	45.5	47.3	48.8	56.1	53.9	50.7	53.8	29.1	24.5	27.4	28.9	28.9	41.7	44.2	49.3	44.9	53.8
High	Master Protein	P62280	Small ribosomal subunit protein uS17 OS=Homo sapiens OX=9606 GN=RPS11 PE=1 SV=3	RPS11	DOWN	0	17.927	6	12	0	6	158	18.4	10.3	31.02	6	0.883	-0.18	0.0302917	0.857699	732.6	829.4	732.6	738.4	699.8	694.2	799.5	953.4	829.4	734.8	868.5	820.3	475.2	430.4	453.8	440.5	488.3	814.9	653.1	672.5	769.6	820.3
High	Master Protein	P62701	Small ribosomal subunit protein eS4, X isoform OS=Homo sapiens OX=9606 GN=RPS4X PE=1 SV=2	RPS4X	DOWN	0	17.789	7	14	6	7	263	29.6	10.15	9.53	7	0.915	-0.13	0.0318299	0.857699	56.1	61.3	56.1	58.3	55.5	51.7	58.8	66.8	58.2	61.3	58.6	61.3	36.4	34	36	32.8	35.9	57.1	45.8	56.1	51.9	61.3
High	Master Protein	P36551	Oxygen-dependent coproporphyrinogen-III oxidase, mitochondrial OS=Homo sapiens OX=9606 GN=CPOX PE=1 SV=3	CPOX	DOWN	0	16.096	8	13	5	8	454	50.1	8.25	2.53	8	0.754	-0.41	0.0477947	0.896606	20	26.6	23.7	23.7	19.9	20	16.9	28	29.3	26.6	22.7	21.4	15.4	13.8	12.9	12.7	10.3	23.9	23.1	24.3	20.1	21.4
High	Master Protein	J3KRX5	60S ribosomal protein L17 (Fragment) OS=Homo sapiens OX=9606 GN=RPL17 PE=3 SV=1	RPL17	DOWN	0	15.341	6	15	0	6	174	20.2	10.1	12.06	6	0.899	-0.15	0.0373366	0.857699	78.9	87.8	78.8	87.1	80.2	77.2	78.9	103.1	85.3	82.9	87.8	97.9	51.1	50.8	52	49	48.2	88.1	67.2	75.9	77.8	97.9
High	Master Protein	P32969	Large ribosomal subunit protein uL6 OS=Homo sapiens OX=9606 GN=RPL9 PE=1 SV=1	RPL9	DOWN	0	14.085	6	11	0	6	192	21.9	9.95	2.02	6	0.794	-0.33	0.0328426	0.857699	31.1	39.2	31.1	36.2	25.9	27.3	34.1	48.7	42.2	31.1	37.8	39.2	20.2	21.1	16.8	17.3	20.8	41.6	33.2	28.5	33.5	39.2
High	Master Protein	Q13151	Heterogeneous nuclear ribonucleoprotein A0 OS=Homo sapiens OX=9606 GN=HNRNPA0 PE=1 SV=1	HNRNPA0	DOWN	0	13.719	5	10	5	5	305	30.8	9.29	13.46	5	0.908	-0.14	0.0293141	0.857699	93.9	103.5	100.4	95.2	91.5	93.9	86	109.4	97.5	106.5	103.5	96.1	65.1	55.5	59.3	59.6	52.5	93.5	76.8	97.5	91.7	96.1
High	Master Protein	Q96IR7	4-hydroxyphenylpyruvate dioxygenase-like protein OS=Homo sapiens OX=9606 GN=HPDL PE=1 SV=1	HPDL	DOWN	0	13.262	7	9	7	7	371	39.4	7.03	5.57	7	0.901	-0.15	0.0325241	0.857699	48.4	53.7	48.4	48.7	40.1	42.1	52.7	58.5	53.7	50.3	53	55	31.4	28.4	26	26.7	32.2	50	42.3	46	47	55
High	Master Protein	P62753	Small ribosomal subunit protein eS6 OS=Homo sapiens OX=9606 GN=RPS6 PE=1 SV=1	RPS6	DOWN	0	12.882	5	9	0	5	249	28.7	10.84	11.39	5	0.83	-0.27	0.00759766	0.680813	33.1	39.9	31.6	33.1	35.2	31.2	36	45.2	37.1	39.9	41.5	36.3	20.5	19.3	22.8	19.8	22	38.6	29.2	36.5	36.8	36.3
High	Master Protein	P42126	Enoyl-CoA delta isomerase 1, mitochondrial OS=Homo sapiens OX=9606 GN=ECI1 PE=1 SV=1	ECI1	DOWN	0	12.642	4	11	1	4	302	32.8	8.54	2	4	0.727	-0.46	0.03002	0.857699	13.3	18.2	15	9.4	13.6	8.4	13.3	16.8	13.1	18.2	18.6	30.8	9.7	5.5	8.8	5.3	8.1	14.4	10.3	16.7	16.5	30.8
High	Master Protein	P35268	Large ribosomal subunit protein eL22 OS=Homo sapiens OX=9606 GN=RPL22 PE=1 SV=2	RPL22	DOWN	0	10.834	3	13	1	3	128	14.8	9.19	11.2	3	0.876	-0.19	0.0337783	0.857699	71.9	82	69.7	79.4	75.4	58.6	71.9	92.5	78.5	84.7	82	78	45.2	46.3	48.9	37.2	43.9	79.1	61.8	77.5	72.7	78
High	Master Protein	Q9NTK5	Obg-like ATPase 1 OS=Homo sapiens OX=9606 GN=OLA1 PE=1 SV=2	OLA1	DOWN	0	9.469	3	6	0	3	396	44.7	7.81	2.31	3	0.824	-0.28	0.018492	0.857699	25.5	31	28.7	27.8	22.4	21	25.5	35.6	31	32.6	28.3	28.8	18.6	16.2	14.5	13.3	15.6	30.4	24.4	29.8	25.1	28.8
High	Master Protein	Q9NVP1	ATP-dependent RNA helicase DDX18 OS=Homo sapiens OX=9606 GN=DDX18 PE=1 SV=2	DDX18	DOWN	0	8.524	5	6	3	5	670	75.4	9.5	1.96	5	0.866	-0.21	0.0351168	0.857699	39.2	45.3	39.3	40.7	39.2	38.5	38.5	49.3	46.5	39.7	45.3	41.3	25.5	23.7	25.4	24.4	23.5	42.1	36.6	36.3	40.1	41.3
High	Master Protein	E9PLK3	Aminopeptidase OS=Homo sapiens OX=9606 GN=NPEPPS PE=1 SV=1	NPEPPS	DOWN	0	8.509	5	6	0	5	915	102.9	5.6	1.83	5	0.866	-0.21	0.00755878	0.680813	26.6	30.8	28.2	25.6	23.9	26.6	27.5	30.8	34.8	29.7	31.4	28.3	18.3	14.9	15.5	16.9	16.8	26.3	27.4	27.2	27.8	28.3
High	Master Protein	G3V1B3	60S ribosomal protein L21 OS=Homo sapiens OX=9606 GN=RPL21 PE=1 SV=1	RPL21	DOWN	0	8.074	4	7	0	4	87	9.9	10.29	12.18	4	0.906	-0.14	0.0354467	0.857699	122.4	135.2	123.2	126.9	122.4	106.9	118.2	136.8	126.5	122.5	135.2	136.3	79.9	74	79.4	67.8	72.2	116.9	99.6	112.1	119.8	136.3
High	Master Protein	Q14651	Plastin-1 OS=Homo sapiens OX=9606 GN=PLS1 PE=1 SV=2	PLS1	DOWN	0	7.882	3	7	1	2	629	70.2	5.41	2.06	3	0.849	-0.24	0.0493708	0.908474	15	17.6	15	11.5	15.9	17.3	10	17.4	17.4	19.8	17.6	18.7	9.7	6.7	10.3	11	6.1	14.9	13.7	18.1	15.6	18.7
High	Master Protein	A0A1W2PNP0	Phosphatidylinositol glycan anchor biosynthesis class T (Fragment) OS=Homo sapiens OX=9606 GN=PIGT PE=1 SV=1	PIGT	DOWN	0	6.67	4	5	0	4	580	65.9	8.65	4.27	4	0.921	-0.12	0.0241811	0.857699	71.1	77.1	71.5	75	69.9	71.1	63.9	78.5	74.5	77.1	74.8	78.4	46.4	43.7	45.3	45.1	39	67.1	58.7	70.6	66.3	78.4
High	Master Protein	H3BND8	Ubiquitin carboxyl-terminal hydrolase (Fragment) OS=Homo sapiens OX=9606 GN=USP7 PE=1 SV=1	USP7	DOWN	0	5.242	3	3	0	3	909	105.5	5.58	1.66	3	0.845	-0.24	0.00733201	0.680813	19.7	23.4	19.9	20.9	19.7	17	16.9	27.8	26.5	21.7	23.4	21.5	12.9	12.2	12.8	10.8	10.3	23.8	20.9	19.9	20.7	21.5
High	Master Protein	Q9HAV7	GrpE protein homolog 1, mitochondrial OS=Homo sapiens OX=9606 GN=GRPEL1 PE=1 SV=2	GRPEL1	DOWN	0	4.419	3	3	3	3	217	24.3	8.12	0	3	0.823	-0.28	0.0251674	0.857699	19.1	23.2	19.1	18	18.4	19.4	22.6	30.5	23.2	21.1	22	25.4	12.4	10.5	11.9	12.3	13.8	26.1	18.3	19.3	19.5	25.4
High	Master Protein	P49458	Signal recognition particle 9 kDa protein OS=Homo sapiens OX=9606 GN=SRP9 PE=1 SV=2	SRP9	DOWN	0	4.306	3	4	1	3	86	10.1	7.97	1.63	3	0.877	-0.19	0.0305635	0.857699	40.4	46.1	44.1	40.1	36.7	41.9	40.4	51	46.1	47.9	41.4	43.8	28.6	23.4	23.8	26.6	24.7	43.6	36.3	43.8	36.7	43.8
High	Master Protein	B7Z7P8	Eukaryotic peptide chain release factor subunit 1 OS=Homo sapiens OX=9606 GN=ETF1 PE=1 SV=1	ETF1	DOWN	0	4.269	2	5	0	2	423	47.4	5.57	0	2	0.883	-0.18	0.031669	0.857699	40.1	45.5	43.9	40.1	37	40.5	37	48	45.5	54.1	44.5	40.4	28.5	23.4	24	25.7	22.6	41	35.8	49.5	39.4	40.4
High	Master Protein	E9PC52	RB binding protein 7, chromatin remodeling factor OS=Homo sapiens OX=9606 GN=RBBP7 PE=1 SV=1	RBBP7	DOWN	0	4.222	3	3	0	3	416	46.9	5.07	4.1	3	0.871	-0.2	0.0188222	0.857699	63.5	72.9	70.9	69.5	59.1	63.5	61.2	86.8	73.9	70.8	72.3	72.9	46	40.5	38.3	40.3	37.4	74.2	58.2	64.8	64.1	72.9
High	Master Protein	X1WI28	Ribosomal protein L10 (Fragment) OS=Homo sapiens OX=9606 GN=RPL10 PE=1 SV=7	RPL10	DOWN	0	3.952	3	3	0	3	200	23	10.01	2.15	3	0.822	-0.28	0.0447117	0.86519	39.9	48.6	39.9	42.9	45.3	39.4	37.2	49	51.9	41.2	43.2	48.6	25.9	25	29.4	25	22.7	41.9	40.9	37.7	38.3	48.6

## Sheet: Table 4
Supplementary Table 4. Differentially regulated proteins in CACO-2 cells after treatment with low concentration of Anis-EVs
Protein FDR Confidence: Combined	Master	Accession	Description	Gene primary name	Regulation	Exp. q-value: Combined	Contaminant	Sum PEP Score	Coverage [%]	# Peptides	# PSMs	# Unique Peptides	# AAs	MW [kDa]	calc. pI	Score Sequest HT: Sequest HT	# Peptides (by Search Engine): Sequest HT	# Razor Peptides	Abundance Ratio: (EV High) / (control)	Abundance Ratio: (EV Low) / (control)	Abundance Ratio: (EV High) / (EV Low)	Abundance Ratio P-Value: (EV High) / (control)	Abundance Ratio P-Value: (EV Low) / (control)	Abundance Ratio P-Value: (EV High) / (EV Low)	Abundance Ratio Adj. P-Value: (EV High) / (control)	Abundance Ratio Adj. P-Value: (EV Low) / (control)	Abundance Ratio Adj. P-Value: (EV High) / (EV Low)	Abundances (Grouped): control	Abundances (Grouped): EV High	Abundances (Grouped): EV Low	Abundances (Grouped) CV [%]: control	Abundances (Grouped) CV [%]: EV High	Abundances (Grouped) CV [%]: EV Low
High	Master Protein	O00273	DNA fragmentation factor subunit alpha OS=Homo sapiens GN=DFFA PE=1 SV=1	DFFA	UP	0	FALSE	22.362	24	7	10	7	331	36.5	4.79	21.94	7	0	1.341	1.517	0.884	0.0218652	0.00883261	0.698518	0.120916	0.144051	1	544.5	730.4	826.1	15.46	5.5	11.04
High	Master Protein	Q9NRX4	14 kDa phosphohistidine phosphatase OS=Homo sapiens GN=PHPT1 PE=1 SV=1	PHPT1	UP	0	FALSE	5.921	17	2	3	2	125	13.8	6.07	5.78	2	0	1.611	1.521	1.059	0.0238863	0.0259256	0.997257	0.122277	0.209489	1	312.6	503.6	475.4	15.28	20.15	5.78
High	Master Protein	P46108	Adapter molecule crk OS=Homo sapiens GN=CRK PE=1 SV=2	CRK	UP	0	FALSE	25.196	30	8	9	8	304	33.8	5.55	19.52	8	0	1.442	1.522	0.947	0.0175013	0.00789311	0.747467	0.116722	0.139413	1	286.5	413.2	436.2	10.73	10.31	9.33
High	Master Protein	Q8NFH3	Nucleoporin Nup43 OS=Homo sapiens GN=NUP43 PE=1 SV=1	NUP43	UP	0	FALSE	15.157	13	4	9	4	380	42.1	5.63	19.54	4	0	1.726	1.528	1.13	0.0353875	0.0461252	0.974082	0.143636	0.232803	1	376.9	650.5	575.8	18.95	19.38	3.74
High	Master Protein	Q9NW64	Pre-mRNA-splicing factor RBM22 OS=Homo sapiens GN=RBM22 PE=1 SV=1	RBM22	UP	0	FALSE	12.075	13	5	5	5	420	46.9	8.54	6.9	5	0	1.165	1.529	0.762	0.827336	0.0341199	0.0709483	0.979764	0.218874	1	200.5	233.5	306.6	18.64	10.82	3.03
High	Master Protein	Q29RF7	Sister chromatid cohesion protein PDS5 homolog A OS=Homo sapiens GN=PDS5A PE=1 SV=1	PDS5A	UP	0	FALSE	5.712	2	2	2	2	1337	150.7	7.91	5.58	2	0	1.64	1.53	1.072	0.00810139	0.00718896	0.992396	0.0858505	0.136693	1	85.9	140.9	131.4	14.3	10.11	11.01
High	Master Protein	Q9H568	Actin-like protein 8 OS=Homo sapiens GN=ACTL8 PE=1 SV=1	ACTL8	UP	0	FALSE	6.768	12	3	7	3	366	41.3	6.14	3.65	3	0	1.16	1.538	0.754	0.176827	0.00806999	0.0882559	0.331831	0.141223	1	187.5	217.6	288.5	17.89	6.51	4.08
High	Master Protein	O95817	BAG family molecular chaperone regulator 3 OS=Homo sapiens GN=BAG3 PE=1 SV=3	BAG3	UP	0	FALSE	4.812	4	2	2	2	575	61.6	6.95	4.85	2	0	1.654	1.544	1.072	0.0385471	0.0476881	0.983339	0.148752	0.233227	1	138.5	229.2	213.8	13.25	20.34	11.7
High	Master Protein	P68402	Platelet-activating factor acetylhydrolase IB subunit beta OS=Homo sapiens GN=PAFAH1B2 PE=1 SV=1	PAFAH1B2	UP	0	FALSE	9.872	17	4	6	4	229	25.6	5.92	13.85	4	0	1.65	1.554	1.062	0.00350637	0.00747723	0.724515	0.0632229	0.137315	1	290.4	479.3	451.5	11.26	17.06	2.67
High	Master Protein	Q15291	Retinoblastoma-binding protein 5 OS=Homo sapiens GN=RBBP5 PE=1 SV=2	RBBP5	UP	0	FALSE	10.016	10	3	4	3	538	59.1	5.1	11.49	3	0	1.583	1.57	1.009	0.0708131	0.0474526	0.944924	0.192213	0.233226	1	147	232.7	230.7	29.06	14.98	8.14
High	Master Protein	Q8WW12	PEST proteolytic signal-containing nuclear protein OS=Homo sapiens GN=PCNP PE=1 SV=2	PCNP	UP	0	FALSE	29.107	54	8	14	8	178	18.9	7.49	29.6	8	0	1.629	1.598	1.02	0.00631299	0.00852202	0.952865	0.0791886	0.144022	1	599.4	976.7	957.7	14.43	13.46	5.26
High	Master Protein	P32119	Peroxiredoxin-2 OS=Homo sapiens GN=PRDX2 PE=1 SV=5	PRDX2	UP	0	FALSE	72.73	72	17	51	16	198	21.9	5.97	149.26	17	0	1.656	1.6	1.035	0.00919582	0.0151333	0.88944	0.0900325	0.178901	1	2700.2	4471.9	4320.6	24	2.02	5.54
High	Master Protein	O00499	Myc box-dependent-interacting protein 1 OS=Homo sapiens GN=BIN1 PE=1 SV=1	BIN1	UP	0	FALSE	34.132	19	10	16	10	593	64.7	5.06	47.13	10	0	1.478	1.608	0.92	0.072091	0.0396104	0.881015	0.193985	0.222335	1	804.1	1188.7	1292.7	25.77	5.53	8.64
High	Master Protein	Q9BX68	Histidine triad nucleotide-binding protein 2, mitochondrial OS=Homo sapiens GN=HINT2 PE=1 SV=1	HINT2	UP	0	FALSE	20.202	47	5	10	5	163	17.2	9.16	29.93	5	0	1.852	1.619	1.144	0.0373821	0.0383831	0.999735	0.146415	0.222335	1	446.4	826.7	722.9	32.62	12.67	13.42
High	Master Protein	Q06203	Amidophosphoribosyltransferase OS=Homo sapiens GN=PPAT PE=1 SV=1	PPAT	UP	0	FALSE	25.208	23	8	10	8	517	57.4	6.76	28.56	8	0	1.677	1.62	1.035	0.0113685	0.0223161	0.820446	0.0994941	0.202657	1	259.3	434.8	420	20.15	4.16	7.89
High	Master Protein	O15355	Protein phosphatase 1G OS=Homo sapiens GN=PPM1G PE=1 SV=1	PPM1G	UP	0	FALSE	40.888	23	11	22	11	546	59.2	4.36	53.5	11	0	1.392	1.622	0.858	0.169882	0.0384835	0.504514	0.322396	0.222335	1	1402.7	1951.9	2275.3	27.56	12.93	1.77
High	Master Protein	Q01518	Adenylyl cyclase-associated protein 1 OS=Homo sapiens GN=CAP1 PE=1 SV=5	CAP1	UP	0	FALSE	30.236	28	11	14	11	475	51.9	8.06	28.47	11	0	1.229	1.625	0.756	0.120885	0.0286664	0.514859	0.261156	0.215568	1	767.6	942.9	1247	24.91	19.64	8.07
High	Master Protein	Q8WUA2	Peptidyl-prolyl cis-trans isomerase-like 4 OS=Homo sapiens GN=PPIL4 PE=1 SV=1	PPIL4	UP	0	FALSE	7.852	7	3	3	3	492	57.2	5.92	7.74	3	0	1.551	1.635	0.949	0.0400345	0.0264837	0.936331	0.150155	0.211545	1	176.4	273.5	288.3	25.83	7.15	5.57
High	Master Protein	Q96C90	Protein phosphatase 1 regulatory subunit 14B OS=Homo sapiens GN=PPP1R14B PE=1 SV=3	PPP1R14B	UP	0	FALSE	7.27	17	2	3	2	147	15.9	4.86	9.83	2	0	2.002	1.635	1.225	0.0135516	0.0483697	0.550154	0.106262	0.23396	1	33	66	53.9	31.56	2.49	10.3
High	Master Protein	Q96GX9	Methylthioribulose-1-phosphate dehydratase OS=Homo sapiens GN=APIP PE=1 SV=1	APIP	UP	0	FALSE	4.901	9	2	4	2	242	27.1	7.12	9.13	2	0	1.596	1.638	0.975	0.029863	0.0369628	0.982551	0.133619	0.219393	1	157.4	251.2	257.8	23.7	10.71	2.75
High	Master Protein	P61981	14-3-3 protein gamma OS=Homo sapiens GN=YWHAG PE=1 SV=2	YWHAG	UP	0	FALSE	52.643	45	11	39	6	247	28.3	4.89	105.13	11	0	1.312	1.643	0.799	0.118243	0.0460122	0.744056	0.257804	0.232803	1	957.7	1256.7	1573.1	27.23	17.94	10.37
High	Master Protein	Q7LBR1	Charged multivesicular body protein 1b OS=Homo sapiens GN=CHMP1B PE=1 SV=1	CHMP1B	UP	0	FALSE	7.267	12	3	4	3	199	22.1	8.1	11.94	3	0	1.767	1.653	1.069	0.0119491	0.0198137	0.89253	0.101192	0.19663	1	508.8	899.2	840.8	22.03	8.01	4.23
High	Master Protein	P16930	Fumarylacetoacetase OS=Homo sapiens GN=FAH PE=1 SV=2	FAH	UP	0	FALSE	16.423	16	6	6	6	419	46.3	6.95	13.25	6	0	1.924	1.658	1.16	0.00899719	0.0223744	0.697255	0.0893622	0.202657	1	473.9	911.8	785.9	26.67	10.75	4.6
High	Master Protein	Q15404	Ras suppressor protein 1 OS=Homo sapiens GN=RSU1 PE=1 SV=3	RSU1	UP	0	FALSE	11.742	19	5	8	5	277	31.5	8.65	12.83	5	0	1.399	1.662	0.841	0.109824	0.0384412	0.693353	0.246681	0.222335	1	259.3	362.7	431.1	26.71	5.92	11.81
High	Master Protein	O60493	Sorting nexin-3 OS=Homo sapiens GN=SNX3 PE=1 SV=3	SNX3	UP	0	FALSE	5.964	24	3	4	3	162	18.8	8.66	5.46	3	0	0.987	1.666	0.593	0.902458	0.0124105	0.0200847	0.999999	0.166675	1	76.8	75.8	127.9	11.84	20.28	5.71
High	Master Protein	O43765	Small glutamine-rich tetratricopeptide repeat-containing protein alpha OS=Homo sapiens GN=SGTA PE=1 SV=1	SGTA	UP	0	FALSE	35.926	30	8	15	8	313	34	4.87	31.69	8	0	1.44	1.666	0.864	0.0524744	0.0170872	0.630304	0.163501	0.18341	1	393.9	567.1	656.3	20.9	8.8	8.07
High	Master Protein	Q93099	Homogentisate 1,2-dioxygenase OS=Homo sapiens GN=HGD PE=1 SV=2	HGD	UP	0	FALSE	25.734	23	8	14	8	445	49.9	6.96	34.83	8	0	1.631	1.666	0.979	0.0351484	0.0353754	0.999984	0.142949	0.218874	1	264.3	431.1	440.3	30.91	8.4	7.14
High	Master Protein	O00231	26S proteasome non-ATPase regulatory subunit 11 OS=Homo sapiens GN=PSMD11 PE=1 SV=3	PSMD11	UP	0	FALSE	9.03	11	4	4	4	422	47.4	6.48	6.6	4	0	1.092	1.686	0.647	0.580708	0.0141122	0.0472809	0.779478	0.174516	1	132.9	145.1	224.1	24.32	9.61	3.79
High	Master Protein	Q9BV20	Methylthioribose-1-phosphate isomerase OS=Homo sapiens GN=MRI1 PE=1 SV=1	MRI1	UP	0	FALSE	6.255	6	2	2	2	369	39.1	6.3	5.43	2	0	1.786	1.712	1.044	0.0237482	0.0266351	0.994641	0.122277	0.211545	1	167.6	299.3	286.8	23.96	14.22	5.61
High	Master Protein	P27348	14-3-3 protein theta OS=Homo sapiens GN=YWHAQ PE=1 SV=1	YWHAQ	UP	0	FALSE	73.38	58	17	50	11	245	27.7	4.78	136.01	17	0	1.276	1.73	0.738	0.137283	0.0328881	0.523552	0.281093	0.218874	1	1206.5	1539.3	2086.9	28.12	18.13	13.44
High	Master Protein	P12270	Nucleoprotein TPR OS=Homo sapiens GN=TPR PE=1 SV=3	TPR	UP	0	FALSE	125.365	21	42	61	42	2363	267.1	5.02	132.86	42	0	1.74	1.752	0.993	0.0185106	0.0250444	0.96244	0.118389	0.206612	1	2778.5	4835.9	4868.3	29.38	7.48	0.59
High	Master Protein	Q9Y266	Nuclear migration protein nudC OS=Homo sapiens GN=NUDC PE=1 SV=1	NUDC	UP	0	FALSE	53.453	39	15	40	15	331	38.2	5.38	102.65	15	0	1.849	1.753	1.055	0.0263397	0.0308088	0.990262	0.126462	0.218525	1	3251.5	6013.3	5701.2	32.06	2.54	5.04
High	Master Protein	Q92541	RNA polymerase-associated protein RTF1 homolog OS=Homo sapiens GN=RTF1 PE=1 SV=4	RTF1	UP	0	FALSE	7.496	5	3	3	3	710	80.3	8.15	4.47	3	0	1.537	1.764	0.871	0.131664	0.0186417	0.314724	0.273365	0.189711	1	102.1	156.9	180.1	22.62	11.68	2.53
High	Master Protein	O95456	Proteasome assembly chaperone 1 OS=Homo sapiens GN=PSMG1 PE=1 SV=1	PSMG1	UP	0	FALSE	10.523	13	3	4	3	288	32.8	7.17	12.34	3	0	1.552	1.768	0.878	0.0310069	0.0100555	0.599309	0.136112	0.153163	1	242.3	376.1	428.5	25.94	4.31	1.24
High	Master Protein	Q96IZ0	PRKC apoptosis WT1 regulator protein OS=Homo sapiens GN=PAWR PE=1 SV=1	PAWR	UP	0	FALSE	11.823	9	3	5	3	340	36.5	5.41	9.82	3	0	1.561	1.771	0.882	0.0562142	0.0375612	0.942438	0.170283	0.220549	1	96.2	150.1	170.3	23.75	18.8	13.96
High	Master Protein	P31946	14-3-3 protein beta/alpha OS=Homo sapiens GN=YWHAB PE=1 SV=3	YWHAB	UP	0	FALSE	87.256	71	18	64	10	246	28.1	4.83	185.84	18	2	1.696	1.777	0.954	0.0403478	0.0430661	0.998413	0.150155	0.227304	1	2390.6	4053.8	4248.2	36.69	9.22	5.83
High	Master Protein	P00352	Retinal dehydrogenase 1 OS=Homo sapiens GN=ALDH1A1 PE=1 SV=2	ALDH1A1	UP	0	FALSE	93.114	55	22	64	20	501	54.8	6.73	152.89	22	0	1.805	1.804	1	0.0163229	0.0191551	0.988836	0.11472	0.192056	1	2141.4	3864.4	3863.6	32.1	6.68	7.21
High	Master Protein	Q9Y3C6	Peptidyl-prolyl cis-trans isomerase-like 1 OS=Homo sapiens GN=PPIL1 PE=1 SV=1	PPIL1	UP	0	FALSE	14.498	38	5	10	5	166	18.2	7.99	25.28	5	0	1.898	1.809	1.049	0.0269611	0.0327171	0.985319	0.127073	0.218874	1	562.1	1066.7	1017	31.92	4.72	2.57
High	Master Protein	P28838	Cytosol aminopeptidase OS=Homo sapiens GN=LAP3 PE=1 SV=3	LAP3	UP	0	FALSE	47.694	38	15	26	15	519	56.1	7.93	64.36	15	0	2.148	1.828	1.175	0.00863043	0.0324833	0.498729	0.0868449	0.218874	1	1131	2429.2	2067.5	33.28	5.35	3.5
High	Master Protein	A0MZ66	Shootin-1 OS=Homo sapiens GN=SHTN1 PE=1 SV=4	SHTN1	UP	0	FALSE	30.029	16	10	14	10	631	71.6	5.33	35.48	10	0	1.904	1.831	1.04	0.0140443	0.0132332	0.998354	0.107655	0.170645	1	793.7	1511.4	1453.1	25.38	8.12	3.12
High	Master Protein	P40222	Alpha-taxilin OS=Homo sapiens GN=TXLNA PE=1 SV=3	TXLNA	UP	0	FALSE	11.562	16	5	5	5	546	61.9	6.52	11.21	5	0	1.864	1.838	1.014	0.0523051	0.0447667	0.991202	0.163462	0.232065	1	59.6	111.1	109.5	22.39	25.29	11.17
High	Master Protein	Q9NRG1	Phosphoribosyltransferase domain-containing protein 1 OS=Homo sapiens GN=PRTFDC1 PE=1 SV=1	PRTFDC1	UP	0	FALSE	12.064	17	4	6	3	225	25.7	6.15	17.38	4	0	1.877	1.839	1.021	0.0226523	0.0289576	0.975839	0.121365	0.215568	1	195.9	367.7	360.2	31.94	2.89	15.9
High	Master Protein	P43034	Platelet-activating factor acetylhydrolase IB subunit alpha OS=Homo sapiens GN=PAFAH1B1 PE=1 SV=2	PAFAH1B1	UP	0	FALSE	17.68	20	6	9	6	410	46.6	7.37	24.69	6	0	1.689	1.846	0.915	0.0015536	0.000748775	0.635588	0.0474934	0.0666111	1	366.5	619.1	676.6	14.22	4.72	5.67
High	Master Protein	P49321	Nuclear autoantigenic sperm protein OS=Homo sapiens GN=NASP PE=1 SV=2	NASP	UP	0	FALSE	66.765	30	21	34	21	788	85.2	4.3	82.48	21	0	1.762	1.847	0.954	0.0397881	0.0354522	0.994958	0.150048	0.218874	1	1887.6	3325.7	3486.1	36.88	5.13	4.99
High	Master Protein	Q9HD15	Steroid receptor RNA activator 1 OS=Homo sapiens GN=SRA1 PE=1 SV=1	SRA1	UP	0	FALSE	6.77	13	3	3	3	236	25.7	7.03	6.86	3	0	1.93	1.848	1.045	0.0130059	0.013083	0.999984	0.10513	0.169912	1	143.1	276.2	264.4	21.5	14.6	6.88
High	Master Protein	P14735	Insulin-degrading enzyme OS=Homo sapiens GN=IDE PE=1 SV=4	IDE	UP	0	FALSE	52.679	19	17	31	17	1019	117.9	6.61	47.74	17	0	1.873	1.853	1.011	0.0115666	0.0118489	0.999719	0.100467	0.165889	1	1045.3	1957.3	1936.9	24.92	5.83	4.44
High	Master Protein	P31948	Stress-induced-phosphoprotein 1 OS=Homo sapiens GN=STIP1 PE=1 SV=1	STIP1	UP	0	FALSE	93.162	49	29	64	29	543	62.6	6.8	154.67	29	0	1.967	1.857	1.059	0.0538513	0.0467194	0.992698	0.166448	0.233226	1	4872.1	9584.2	9047	40.21	17.66	4.79
High	Master Protein	Q9Y617	Phosphoserine aminotransferase OS=Homo sapiens GN=PSAT1 PE=1 SV=2	PSAT1	UP	0	FALSE	17.881	26	6	10	6	370	40.4	7.66	18.9	6	0	1.781	1.861	0.957	0.0535228	0.0345635	0.932102	0.165763	0.218874	1	181.6	323.4	337.9	35.49	11.08	7.95
High	Master Protein	P23141	Liver carboxylesterase 1 OS=Homo sapiens GN=CES1 PE=1 SV=2	CES1	UP	0	FALSE	91.915	48	21	62	17	567	62.5	6.6	142.69	21	5	1.481	1.863	0.795	0.057467	0.0213772	0.701229	0.172184	0.201884	1	1990	2947.1	3708.3	23.97	16.91	9.31
High	Master Protein	P07195	L-lactate dehydrogenase B chain OS=Homo sapiens GN=LDHB PE=1 SV=2	LDHB	UP	0	FALSE	93.903	54	18	70	17	334	36.6	6.05	171.32	18	2	1.816	1.872	0.97	0.0399472	0.0330746	0.986504	0.150155	0.218874	1	3149.9	5721.3	5896.7	39.17	12.44	9.5
High	Master Protein	P12277	Creatine kinase B-type OS=Homo sapiens GN=CKB PE=1 SV=1	CKB	UP	0	FALSE	157.43	75	23	134	22	381	42.6	5.59	321.14	23	2	2.471	1.873	1.319	0.00631176	0.021524	0.521287	0.0791886	0.201884	1	3089.2	7634.8	5787.3	26.62	19.61	3.08
High	Master Protein	O94992	Protein HEXIM1 OS=Homo sapiens GN=HEXIM1 PE=1 SV=1	HEXIM1	UP	0	FALSE	21.331	22	4	8	4	359	40.6	4.89	23.44	4	0	2.143	1.886	1.136	0.0153658	0.0310796	0.817311	0.111673	0.218783	1	117.9	252.6	222.3	30.65	10.62	9.84
High	Master Protein	Q9NZL9	Methionine adenosyltransferase 2 subunit beta OS=Homo sapiens GN=MAT2B PE=1 SV=1	MAT2B	UP	0	FALSE	15.419	16	5	5	5	334	37.5	7.36	13.76	5	0	2.027	1.891	1.072	0.00446555	0.00584794	0.958041	0.0694995	0.129768	1	146.7	297.4	277.4	17.5	14.17	3.97
High	Master Protein	P38606	V-type proton ATPase catalytic subunit A OS=Homo sapiens GN=ATP6V1A PE=1 SV=2	ATP6V1A	UP	0	FALSE	29.265	23	10	19	10	617	68.3	5.52	26.6	10	0	1.588	1.895	0.838	0.0809581	0.029065	0.69644	0.20612	0.215629	1	641.5	1018.5	1215.3	30.61	13.65	13.58
High	Master Protein	P48147	Prolyl endopeptidase OS=Homo sapiens GN=PREP PE=1 SV=2	PREP	UP	0	FALSE	34.105	21	11	15	11	710	80.6	5.86	23.64	11	0	1.674	1.938	0.864	0.0140494	0.00644782	0.746212	0.107655	0.130494	1	309.3	517.6	599.3	8.88	17.23	26.39
High	Master Protein	P18669	Phosphoglycerate mutase 1 OS=Homo sapiens GN=PGAM1 PE=1 SV=2	PGAM1	UP	0	FALSE	109.966	59	17	80	17	254	28.8	7.18	205.17	17	0	2.052	1.949	1.053	0.0180846	0.0263794	0.942401	0.116722	0.211545	1	2610.3	5357.1	5087.7	37.05	12.63	3.59
High	Master Protein	P49189	4-trimethylaminobutyraldehyde dehydrogenase OS=Homo sapiens GN=ALDH9A1 PE=1 SV=3	ALDH9A1	UP	0	FALSE	6.148	7	3	3	3	494	53.8	5.87	2.48	3	0	1.759	1.953	0.901	0.0115404	0.00611021	0.81526	0.100462	0.130494	1	57.7	101.5	112.6	29.96	5.07	8.03
High	Master Protein	P16152	Carbonyl reductase [NADPH] 1 OS=Homo sapiens GN=CBR1 PE=1 SV=3	CBR1	UP	0	FALSE	35.071	45	10	19	8	277	30.4	8.32	41.96	10	2	2.091	1.956	1.069	0.00427331	0.0122656	0.577088	0.0685412	0.165964	1	709	1482.6	1386.7	29.11	10.5	8.5
High	Master Protein	Q9Y3F4	Serine-threonine kinase receptor-associated protein OS=Homo sapiens GN=STRAP PE=1 SV=1	STRAP	UP	0	FALSE	74.333	56	16	41	16	350	38.4	5.12	108.94	16	0	1.948	1.963	0.993	0.0268686	0.024681	0.997072	0.126799	0.206612	1	1725.8	3361.9	3386.9	37.36	3.71	3.36
High	Master Protein	Q96KP4	Cytosolic non-specific dipeptidase OS=Homo sapiens GN=CNDP2 PE=1 SV=2	CNDP2	UP	0	FALSE	54.394	40	14	32	14	475	52.8	5.97	76.34	14	0	2.715	1.969	1.379	0.0179179	0.0489484	0.68642	0.116722	0.234496	1	1137.3	3088.2	2239.3	40.98	18	7.9
High	Master Protein	Q14195	Dihydropyrimidinase-related protein 3 OS=Homo sapiens GN=DPYSL3 PE=1 SV=1	DPYSL3	UP	0	FALSE	50.705	32	13	25	9	570	61.9	6.49	60.55	13	0	2.067	1.974	1.047	0.0295921	0.0430794	0.947829	0.133226	0.227304	1	338.2	698.9	667.4	36.75	5.31	2.24
High	Master Protein	P00390	Glutathione reductase, mitochondrial OS=Homo sapiens GN=GSR PE=1 SV=2	GSR	UP	0	FALSE	67.392	45	15	30	15	522	56.2	8.5	86.15	15	0	2.377	2.008	1.184	0.0159339	0.0367924	0.759136	0.113389	0.218979	1	1005.2	2389.5	2018.5	37.03	20.48	6.69
High	Master Protein	P48163	NADP-dependent malic enzyme OS=Homo sapiens GN=ME1 PE=1 SV=1	ME1	UP	0	FALSE	8.613	5	3	4	3	572	64.1	6.13	7.94	3	0	1.591	2.021	0.787	0.0219851	0.00497187	0.392512	0.121119	0.123048	1	128.8	204.9	260.3	17.6	4.48	16.08
High	Master Protein	P68036	Ubiquitin-conjugating enzyme E2 L3 OS=Homo sapiens GN=UBE2L3 PE=1 SV=1	UBE2L3	UP	0	FALSE	30.079	54	8	18	8	154	17.9	8.51	39.63	8	0	1.96	2.037	0.962	0.0218601	0.0153842	0.948059	0.120916	0.178901	1	709	1389.6	1444.6	32.34	10.49	7.48
High	Master Protein	P17174	Aspartate aminotransferase, cytoplasmic OS=Homo sapiens GN=GOT1 PE=1 SV=3	GOT1	UP	0	FALSE	64.908	56	21	35	21	413	46.2	7.01	90.38	21	0	2.279	2.057	1.108	0.0331428	0.0475908	0.95227	0.139793	0.233226	1	1762.6	4016.4	3626.3	42.53	15.44	4.9
High	Master Protein	Q15181	Inorganic pyrophosphatase OS=Homo sapiens GN=PPA1 PE=1 SV=2	PPA1	UP	0	FALSE	65.704	66	15	42	14	289	32.6	5.86	121.8	15	1	1.646	2.088	0.788	0.0597434	0.0226026	0.711082	0.175457	0.203177	1	1457.4	2398.8	3043.7	35.17	22.05	15.09
High	Master Protein	O60547	GDP-mannose 4,6 dehydratase OS=Homo sapiens GN=GMDS PE=1 SV=1	GMDS	UP	0	FALSE	6.902	8	2	2	2	372	41.9	7.31	6.48	2	0	1.942	2.116	0.918	0.00909115	0.00468828	0.790719	0.0895089	0.122767	1	58.5	113.7	123.8	30.52	3.62	10.54
High	Master Protein	P00558	Phosphoglycerate kinase 1 OS=Homo sapiens GN=PGK1 PE=1 SV=3	PGK1	UP	0	FALSE	174.488	80	32	129	32	417	44.6	8.1	312.84	32	0	1.887	2.122	0.889	0.0449198	0.0265881	0.901033	0.154825	0.211545	1	6178.1	11656.3	13108.9	33.25	23.8	13.77
High	Master Protein	Q12765	Secernin-1 OS=Homo sapiens GN=SCRN1 PE=1 SV=2	SCRN1	UP	0	FALSE	15.126	12	4	7	4	414	46.4	4.75	21.09	4	0	2.328	2.158	1.079	0.00822056	0.0173691	0.773115	0.0858505	0.18341	1	298.6	695.2	644.5	36.69	7.66	9.07
High	Master Protein	P34896	Serine hydroxymethyltransferase, cytosolic OS=Homo sapiens GN=SHMT1 PE=1 SV=1	SHMT1	UP	0	FALSE	64.542	44	15	35	14	483	53	7.71	79.49	15	0	2.444	2.166	1.128	0.0298417	0.0341823	0.992828	0.133605	0.218874	1	909.9	2224	1970.9	39.39	16.86	5.14
High	Master Protein	P31153	S-adenosylmethionine synthase isoform type-2 OS=Homo sapiens GN=MAT2A PE=1 SV=1	MAT2A	UP	0	FALSE	38.974	28	11	25	11	395	43.6	6.48	65.05	11	0	2.403	2.206	1.089	0.0135313	0.0168772	0.978118	0.106245	0.182394	1	1201.9	2887.6	2650.7	39.14	6.3	3.44
High	Master Protein	P53999	Activated RNA polymerase II transcriptional coactivator p15 OS=Homo sapiens GN=SUB1 PE=1 SV=3	SUB1	UP	0	FALSE	39.191	65	10	24	10	127	14.4	9.6	43.89	10	0	2.207	2.233	0.989	0.0829706	0.0412008	0.843677	0.209301	0.223046	1	1273.6	2810.9	2843.6	38	26.77	7.02
High	Master Protein	P23526	Adenosylhomocysteinase OS=Homo sapiens GN=AHCY PE=1 SV=4	AHCY	UP	0	FALSE	127.785	51	29	112	29	432	47.7	6.34	305.86	29	0	2.921	2.337	1.25	0.0259728	0.045435	0.888375	0.125667	0.232065	1	5408.3	15796.8	12637	50.27	20.73	5.44
High	Master Protein	Q01581	Hydroxymethylglutaryl-CoA synthase, cytoplasmic OS=Homo sapiens GN=HMGCS1 PE=1 SV=2	HMGCS1	UP	0	FALSE	75.57	37	18	50	17	520	57.3	5.41	96.19	18	1	2.163	2.348	0.921	0.0335189	0.027671	0.98565	0.140941	0.213528	1	1673.3	3618.8	3929.7	44.93	9.75	8.62
High	Master Protein	Q14696	LDLR chaperone MESD OS=Homo sapiens GN=MESDC2 PE=1 SV=2	MESD	UP	0	FALSE	6.813	13	2	8	2	234	26.1	7.78	7.89	2	0	2.833	2.355	1.203	0.0161692	0.0292839	0.865116	0.114098	0.215694	1	262.4	743.1	617.8	43.28	20.02	3.35
High	Master Protein	Q8IVT2	Mitotic interactor and substrate of PLK1 OS=Homo sapiens GN=MISP PE=1 SV=1	MISP	UP	0	FALSE	3.645	5	2	4	2	679	75.3	6.83	0	2	0	2.317	2.396	0.967	0.0135082	0.0154587	0.991689	0.106245	0.178901	1	49.4	114.6	118.5	34.51	9.24	13.08
High	Master Protein	P06733	Alpha-enolase OS=Homo sapiens GN=ENO1 PE=1 SV=2	ENO1	UP	0	FALSE	326.632	82	39	365	35	434	47.1	7.39	904.77	39	6	2.95	2.455	1.202	0.0185755	0.0332168	0.873413	0.118499	0.218874	1	10721.8	31626.3	26318.4	47.6	17.65	8.36
High	Master Protein	P49903	Selenide, water dikinase 1 OS=Homo sapiens GN=SEPHS1 PE=1 SV=2	SEPHS1	UP	0	FALSE	20.702	24	7	14	7	392	42.9	5.97	26.74	7	0	2.522	2.459	1.025	0.0373327	0.0394753	0.998822	0.146415	0.222335	1	292.3	737.1	718.9	50.12	10.86	6.59
High	Master Protein	Q9NR45	Sialic acid synthase OS=Homo sapiens GN=NANS PE=1 SV=2	NANS	UP	0	FALSE	38.459	38	10	27	10	359	40.3	6.74	36.65	10	0	2.454	2.495	0.984	0.0218	0.0214307	0.999877	0.120916	0.201884	1	536.2	1316.2	1338.1	48.46	10.84	9.92
High	Master Protein	P20962	Parathymosin OS=Homo sapiens GN=PTMS PE=1 SV=2	PTMS	UP	0	FALSE	13.079	23	3	16	3	102	11.5	4.16	44.58	3	0	3.822	2.859	1.337	0.0204948	0.0368502	0.87349	0.120916	0.218979	1	488.2	1865.8	1395.5	60.83	18.19	9.26
High	Master Protein	P11166	Solute carrier family 2, facilitated glucose transporter member 1 OS=Homo sapiens GN=SLC2A1 PE=1 SV=2	SLC2A1	DOWN	0	FALSE	10.864	10	3	13	3	492	54	8.72	27.86	3	0	0.211	0.28	0.895	0.00550559	0.0073254	0.955616	0.0761373	0.137315	1	15649.1	3929.3	4389.4	49.36	21.77	4.37
High	Master Protein	Q7Z7H5	Transmembrane emp24 domain-containing protein 4 OS=Homo sapiens GN=TMED4 PE=1 SV=1	TMED4	DOWN	0	FALSE	18.065	19	4	9	3	227	25.9	8.28	16.06	4	0	0.218	0.291	0.724	0.00912613	0.0345253	0.500229	0.0896502	0.218874	1	1971	414.9	573.3	43.08	28.74	5.54
High	Master Protein	P49755	Transmembrane emp24 domain-containing protein 10 OS=Homo sapiens GN=TMED10 PE=1 SV=2	TMED10	DOWN	0	FALSE	14.024	14	4	13	4	219	25	7.44	26.01	4	0	0.241	0.304	0.716	0.00171897	0.00238229	0.922702	0.0482859	0.111597	1	661.8	144.3	201.4	32.79	36.31	10.45
High	Master Protein	P62805	Histone H4 OS=Homo sapiens GN=HIST1H4A PE=1 SV=2	HIST1H4A	DOWN	0	FALSE	80.731	69	14	85	14	103	11.4	11.36	223.33	14	0	0.251	0.305	0.904	0.00283095	0.00405235	0.919337	0.0577716	0.122767	1	306.9	84.5	93.4	47.37	4.96	10.36
High	Master Protein	Q02487	Desmocollin-2 OS=Homo sapiens GN=DSC2 PE=1 SV=1	DSC2	DOWN	0	FALSE	5.053	3	2	2	2	901	99.9	5.34	3.1	2	0	0.275	0.354	1.174	0.0467543	0.0352929	0.9709	0.157676	0.218874	1	12052.3	5006.9	4265.9	45.03	43.53	7.87
High	Master Protein	P62906	60S ribosomal protein L10a OS=Homo sapiens GN=RPL10A PE=1 SV=2	RPL10A	DOWN	0	FALSE	39.978	41	10	33	10	217	24.8	9.94	71.88	10	0	0.301	0.359	1.393	0.0656623	0.0364372	0.883326	0.186512	0.218979	1	472.5	236.4	169.6	57.5	30.69	23.74
High	Master Protein	Q9BVK6	Transmembrane emp24 domain-containing protein 9 OS=Homo sapiens GN=TMED9 PE=1 SV=2	TMED9	DOWN	0	FALSE	31.285	23	7	21	6	235	27.3	8.02	50.03	7	2	0.303	0.377	0.638	0.00319658	0.0118554	0.430792	0.0607559	0.165889	1	2896.6	697	1092.6	23.19	35.17	9.34
High	Master Protein	P35232	Prohibitin OS=Homo sapiens GN=PHB PE=1 SV=1	PHB	DOWN	0	FALSE	73.474	75	17	64	17	272	29.8	5.76	144.53	17	0	0.323	0.399	1.079	0.0131932	0.0122663	0.997494	0.105729	0.165964	1	895.2	385.6	357.5	23.01	13.42	20.18
High	Master Protein	Q9Y512	Sorting and assembly machinery component 50 homolog OS=Homo sapiens GN=SAMM50 PE=1 SV=3	SAMM50	DOWN	0	FALSE	18.573	19	6	8	6	469	51.9	6.9	18.87	6	0	0.325	0.401	0.89	0.0213463	0.0482881	0.778961	0.120916	0.23396	1	20163.5	7195	8086.5	36.62	11.37	10.17
High	Master Protein	Q9BRX8	Redox-regulatory protein FAM213A OS=Homo sapiens GN=FAM213A PE=1 SV=3	PRXL2A	DOWN	0	FALSE	15.703	33	6	6	6	229	25.7	8.84	11.31	6	0	0.327	0.415	0.908	0.000773867	0.00172462	0.589501	0.0412364	0.100977	1	158	59.5	65.5	28.3	9.76	13.12
High	Master Protein	P48047	ATP synthase subunit O, mitochondrial OS=Homo sapiens GN=ATP5O PE=1 SV=1	ATP5PO	DOWN	0	FALSE	51.399	63	12	37	12	213	23.3	9.96	94.64	12	0	0.336	0.422	1.043	0.000482482	0.000401621	0.960586	0.0396369	0.0501624	1	19400.3	8534.7	8182.3	15.28	10.78	3.19
High	Master Protein	O14949	Cytochrome b-c1 complex subunit 8 OS=Homo sapiens GN=UQCRQ PE=1 SV=4	UQCRQ	DOWN	0	FALSE	8.185	13	2	5	2	82	9.9	10.08	10.39	2	0	0.339	0.434	0.697	0.00193977	0.00466364	0.615381	0.0499094	0.122767	1	2469.1	747.4	1072.4	14.35	31.62	15.49
High	Master Protein	P05783	Keratin, type I cytoskeletal 18 OS=Homo sapiens GN=KRT18 PE=1 SV=2	KRT18	DOWN	0	FALSE	157.809	64	30	122	22	430	48	5.45	339.07	30	8	0.357	0.437	0.907	0.0002079	0.000310162	0.802739	0.0288614	0.0459618	1	1880.7	745.1	821.7	17.06	5.57	8.96
High	Master Protein	O95292	Vesicle-associated membrane protein-associated protein B/C OS=Homo sapiens GN=VAPB PE=1 SV=3	VAPB	DOWN	0	FALSE	29.497	38	11	24	10	243	27.2	7.3	65.95	11	1	0.357	0.443	0.861	0.0322589	0.0450385	0.958934	0.138193	0.232065	1	93.7	35.7	41.5	19.63	42.12	16.41
High	Master Protein	Q9HD33	39S ribosomal protein L47, mitochondrial OS=Homo sapiens GN=MRPL47 PE=1 SV=2	MRPL47	DOWN	0	FALSE	15.089	18	4	7	4	250	29.4	10.37	19.05	4	0	0.363	0.446	1.155	0.0460372	0.0490243	0.998553	0.156766	0.234603	1	1351.9	696.1	602.5	58.96	31.99	6.6
High	Master Protein	P09669	Cytochrome c oxidase subunit 6C OS=Homo sapiens GN=COX6C PE=1 SV=2	COX6C	DOWN	0	FALSE	12.796	41	4	8	4	75	8.8	10.39	25.73	4	0	0.364	0.466	0.692	0.0055124	0.0237795	0.409933	0.0761373	0.205846	1	8855.4	2858.3	4128.5	28.83	23.47	7.15
High	Master Protein	Q8WVC0	RNA polymerase-associated protein LEO1 OS=Homo sapiens GN=LEO1 PE=1 SV=1	LEO1	DOWN	0	FALSE	8.818	3	2	3	2	666	75.4	4.51	8.03	2	0	0.377	0.475	0.845	0.00719774	0.0111186	0.908686	0.081913	0.161572	1	6400.3	2568.4	3039.1	27.61	15.16	9.69
High	Master Protein	P08574	Cytochrome c1, heme protein, mitochondrial OS=Homo sapiens GN=CYC1 PE=1 SV=3	CYC1	DOWN	0	FALSE	9.985	17	3	5	3	325	35.4	9	7.62	3	0	0.381	0.477	0.682	0.00149455	0.00467825	0.446758	0.0474707	0.122767	1	394.8	128.4	188.4	22.43	20.24	13.48
High	Master Protein	Q9H3K2	Growth hormone-inducible transmembrane protein OS=Homo sapiens GN=GHITM PE=1 SV=2	GHITM	DOWN	0	FALSE	17.253	12	5	7	5	345	37.2	9.94	16.72	5	0	0.384	0.491	0.69	0.000716951	0.00385205	0.182225	0.0407033	0.122767	1	1006.6	341.1	494.6	4.38	26.99	10.53
High	Master Protein	O15173	Membrane-associated progesterone receptor component 2 OS=Homo sapiens GN=PGRMC2 PE=1 SV=1	PGRMC2	DOWN	0	FALSE	21.439	26	6	16	5	223	23.8	4.88	45.11	6	0	0.396	0.492	0.816	0.000475094	0.00127161	0.428068	0.0396369	0.090061	1	10902.6	4374.7	5361.9	13.6	15.14	12.48
High	Master Protein	O75947	ATP synthase subunit d, mitochondrial OS=Homo sapiens GN=ATP5H PE=1 SV=3	ATP5PD	DOWN	0	FALSE	51.946	86	12	38	12	161	18.5	5.3	86.5	12	0	0.401	0.493	0.836	0.00029471	0.000677757	0.480836	0.0328129	0.0658403	1	12383.9	5107.5	6107.2	10.22	15.02	5.73
High	Master Protein	Q96AG4	Leucine-rich repeat-containing protein 59 OS=Homo sapiens GN=LRRC59 PE=1 SV=1	LRRC59	DOWN	0	FALSE	95.116	59	20	99	20	307	34.9	9.57	225.86	20	0	0.401	0.494	0.662	0.00211497	0.0146881	0.193454	0.0509399	0.177378	1	820.9	268.5	405.9	18.64	23.64	10.5
High	Master Protein	P51571	Translocon-associated protein subunit delta OS=Homo sapiens GN=SSR4 PE=1 SV=1	SSR4	DOWN	0	FALSE	12.985	31	4	8	4	173	19	6.15	18.44	4	0	0.409	0.498	1.074	0.000747715	0.000713633	0.997757	0.0412364	0.0662387	1	7494.1	4005	3728.7	12.63	10.95	3.91
High	Master Protein	P27824	Calnexin OS=Homo sapiens GN=CANX PE=1 SV=2	CANX	DOWN	0	FALSE	111.87	45	27	84	16	592	67.5	4.6	199.16	27	11	0.412	0.506	0.941	0.0236804	0.0320242	0.964282	0.122277	0.218874	1	1116.2	531.6	564.8	47.03	9.04	2.33
High	Master Protein	P16104	Histone H2AX OS=Homo sapiens GN=H2AFX PE=1 SV=2	H2AX	DOWN	0	FALSE	33.796	44	7	41	4	143	15.1	10.74	107.04	7	5	0.415	0.51	1.013	0.0397987	0.0326822	0.985296	0.150048	0.218874	1	1417	731.8	722.3	28.16	17.76	12.39
High	Master Protein	Q9NQG1	Protein MANBAL OS=Homo sapiens GN=MANBAL PE=1 SV=1	MANBAL	DOWN	0	FALSE	4.844	27	2	2	2	85	9.5	9.16	4.73	2	0	0.422	0.513	1.422	0.0768992	0.0131428	0.356759	0.200747	0.169981	1	556.8	406.1	285.6	23.75	26.09	13.25
High	Master Protein	O95831	Apoptosis-inducing factor 1, mitochondrial OS=Homo sapiens GN=AIFM1 PE=1 SV=1	AIFM1	DOWN	0	FALSE	65.161	33	16	40	16	613	66.9	8.95	85.86	16	0	0.426	0.525	0.778	0.00821465	0.0236845	0.61913	0.0858505	0.205634	1	378.1	154.5	198.5	23.83	19.84	8.15
High	Master Protein	P56385	ATP synthase subunit e, mitochondrial OS=Homo sapiens GN=ATP5I PE=1 SV=2	ATP5ME	DOWN	0	FALSE	9.826	45	3	6	3	69	7.9	9.35	8.92	3	0	0.431	0.537	0.561	0.00355439	0.0211763	0.267292	0.0634205	0.201425	1	3796.6	1144.6	2039.6	12.29	34.65	16.66
High	Master Protein	Q9Y3B7	39S ribosomal protein L11, mitochondrial OS=Homo sapiens GN=MRPL11 PE=1 SV=1	MRPL11	DOWN	0	FALSE	29.194	49	8	12	8	192	20.7	9.91	29.78	8	0	0.433	0.538	1.011	0.0442162	0.0313681	0.956451	0.154416	0.218866	1	243.7	132.5	131.1	40.61	6.84	7.27
High	Master Protein	P53701	Cytochrome c-type heme lyase OS=Homo sapiens GN=HCCS PE=1 SV=1	HCCS	DOWN	0	FALSE	29.071	44	9	13	9	268	30.6	6.68	32.05	9	0	0.436	0.548	0.836	0.00603197	0.0265941	0.407956	0.0784895	0.211545	1	215.1	98.6	117.9	29.44	13.86	7.07
High	Master Protein	P05026	Sodium/potassium-transporting ATPase subunit beta-1 OS=Homo sapiens GN=ATP1B1 PE=1 SV=1	ATP1B1	DOWN	0	FALSE	47.346	32	9	23	9	303	35	8.53	62.41	9	0	0.439	0.549	0.886	0.000599982	0.00244946	0.250966	0.0399263	0.111597	1	1076.6	523.6	590.8	14.93	9.15	4.34
High	Master Protein	P20700	Lamin-B1 OS=Homo sapiens GN=LMNB1 PE=1 SV=2	LMNB1	DOWN	0	FALSE	154.003	55	39	100	34	586	66.4	5.16	270.54	39	3	0.44	0.553	0.793	0.00199751	0.00521532	0.56981	0.0506211	0.123048	1	3162.2	1387.7	1749.6	9.03	20.56	10.34
High	Master Protein	P17301	Integrin alpha-2 OS=Homo sapiens GN=ITGA2 PE=1 SV=1	ITGA2	DOWN	0	FALSE	16.566	8	6	7	2	1181	129.2	5.31	10.29	6	4	0.448	0.553	0.92	0.00104073	0.00142062	0.918799	0.0418167	0.0940943	1	1290.1	656.2	713.2	9.79	14.26	4.03
High	Master Protein	P51572	B-cell receptor-associated protein 31 OS=Homo sapiens GN=BCAP31 PE=1 SV=3	BCAP31	DOWN	0	FALSE	48.084	39	14	32	14	246	28	8.44	81.46	14	0	0.449	0.556	0.767	0.0166748	0.0463526	0.675094	0.115453	0.232803	1	3467.2	1477.7	1927.2	16.36	31.24	6.68
High	Master Protein	Q92896	Golgi apparatus protein 1 OS=Homo sapiens GN=GLG1 PE=1 SV=2	GLG1	DOWN	0	FALSE	125.112	38	42	75	42	1179	134.5	6.9	191.86	42	0	0.453	0.557	0.875	0.000825863	0.00158394	0.697448	0.0412364	0.0961233	1	3059.8	1492	1705.2	8.37	14.83	7.48
High	Master Protein	Q96A33	Coiled-coil domain-containing protein 47 OS=Homo sapiens GN=CCDC47 PE=1 SV=1	CCDC47	DOWN	0	FALSE	28.482	25	10	12	10	483	55.8	4.87	34.34	10	0	0.457	0.558	0.848	0.000595991	0.00138891	0.536896	0.0399263	0.0926964	1	11892.9	5632.4	6638.5	13.07	9.47	7.61
High	Master Protein	Q96EY1	DnaJ homolog subfamily A member 3, mitochondrial OS=Homo sapiens GN=DNAJA3 PE=1 SV=2	DNAJA3	DOWN	0	FALSE	7.014	5	2	2	2	480	52.5	9.26	5.77	2	0	0.458	0.56	0.861	0.00140309	0.00332653	0.598521	0.0471817	0.115412	1	333.6	160.8	186.8	16.2	11.92	5.92
High	Master Protein	O95202	LETM1 and EF-hand domain-containing protein 1, mitochondrial OS=Homo sapiens GN=LETM1 PE=1 SV=1	LETM1	DOWN	0	FALSE	37.644	17	11	19	11	739	83.3	6.7	44.92	11	0	0.46	0.564	0.68	0.00137087	0.00887161	0.181427	0.0462761	0.144051	1	1009.9	387.9	570	17.37	18.34	11.84
High	Master Protein	Q96DA6	Mitochondrial import inner membrane translocase subunit TIM14 OS=Homo sapiens GN=DNAJC19 PE=1 SV=3	DNAJC19	DOWN	0	FALSE	14.864	34	4	6	4	116	12.5	10.1	17.77	4	0	0.463	0.565	0.809	0.00132206	0.00611654	0.271376	0.0449756	0.130494	1	1353.7	618.8	765.3	16.52	10.3	6.99
High	Master Protein	Q8IWA5	Choline transporter-like protein 2 OS=Homo sapiens GN=SLC44A2 PE=1 SV=3	SLC44A2	DOWN	0	FALSE	7.33	4	2	3	2	706	80.1	8.57	2.27	2	0	0.469	0.566	0.746	0.00926575	0.047281	0.382836	0.0904263	0.233226	1	182	76.8	103	3.46	35.43	14.1
High	Master Protein	Q9H3N1	Thioredoxin-related transmembrane protein 1 OS=Homo sapiens GN=TMX1 PE=1 SV=1	TMX1	DOWN	0	FALSE	22.368	24	7	13	7	280	31.8	4.98	41.31	7	0	0.473	0.567	0.592	0.00462253	0.0294313	0.266496	0.070805	0.215854	1	7262.6	2438.7	4118.4	15.01	32.11	14.79
High	Master Protein	Q07065	Cytoskeleton-associated protein 4 OS=Homo sapiens GN=CKAP4 PE=1 SV=2	CKAP4	DOWN	0	FALSE	154.531	69	37	88	36	602	66	5.92	264.17	37	1	0.474	0.569	0.628	0.00286779	0.0133628	0.330423	0.0579055	0.171444	1	5116.8	1827.6	2912.1	7.77	28.93	14.33
High	Master Protein	Q8N183	Mimitin, mitochondrial OS=Homo sapiens GN=NDUFAF2 PE=1 SV=1	NDUFAF2	DOWN	0	FALSE	22.177	46	7	11	7	169	19.8	8.97	22.36	7	0	0.476	0.569	1.05	0.00158915	0.00110575	0.894349	0.0475846	0.082629	1	5339.3	3186.8	3036.4	12.09	13.35	3.73
High	Master Protein	P13073	Cytochrome c oxidase subunit 4 isoform 1, mitochondrial OS=Homo sapiens GN=COX4I1 PE=1 SV=1	COX4I1	DOWN	0	FALSE	41.089	46	9	25	9	169	19.6	9.51	68.97	9	0	0.476	0.57	0.639	0.00406869	0.0170694	0.397961	0.0676049	0.18341	1	1450.8	528.5	826.5	5.62	31.5	17.36
High	Master Protein	P50402	Emerin OS=Homo sapiens GN=EMD PE=1 SV=1	EMD	DOWN	0	FALSE	16.33	23	5	9	5	254	29	5.5	29.46	5	0	0.478	0.572	0.86	4.24858e-05	0.000101217	0.271929	0.0165698	0.0387846	1	9185.8	4513.6	5249.7	1.81	8	8.68
High	Master Protein	Q9UJZ1	Stomatin-like protein 2, mitochondrial OS=Homo sapiens GN=STOML2 PE=1 SV=1	STOML2	DOWN	0	FALSE	17.858	24	5	11	5	356	38.5	7.39	19.52	5	0	0.482	0.577	0.785	0.00313364	0.00781162	0.630018	0.0607559	0.138533	1	10762.5	4873.6	6211.7	9.86	22.08	10.48
High	Master Protein	O76095	Protein JTB OS=Homo sapiens GN=JTB PE=1 SV=1	JTB	DOWN	0	FALSE	9.726	15	3	6	3	146	16.3	8.28	17.3	3	0	0.482	0.577	0.824	0.00127441	0.00468527	0.356642	0.0438668	0.122767	1	3336.1	1587.7	1926.1	15.89	7.81	7.22
High	Master Protein	Q92575	UBX domain-containing protein 4 OS=Homo sapiens GN=UBXN4 PE=1 SV=2	UBXN4	DOWN	0	FALSE	9.166	10	4	5	4	508	56.7	6.38	10.26	4	0	0.486	0.579	0.874	0.00317237	0.0145806	0.343326	0.0607559	0.177103	1	530.2	268.4	307.1	19.87	5.2	10.3
High	Master Protein	Q9BVC6	Transmembrane protein 109 OS=Homo sapiens GN=TMEM109 PE=1 SV=1	TMEM109	DOWN	0	FALSE	22.148	13	6	17	6	243	26.2	10.48	51.86	6	0	0.488	0.581	0.625	0.00163453	0.0120313	0.165431	0.0477799	0.165889	1	881.9	320.1	512.3	10.69	23.45	17.89
High	Master Protein	P05556	Integrin beta-1 OS=Homo sapiens GN=ITGB1 PE=1 SV=2	ITGB1	DOWN	0	FALSE	99.156	32	24	61	24	798	88.4	5.39	160.33	24	0	0.491	0.581	0.965	1.2166e-05	1.92938e-05	0.543506	0.00886394	0.0241873	1	5600.7	3141.4	3254	7.1	2.88	3.73
High	Master Protein	P81605	Dermcidin OS=Homo sapiens GN=DCD PE=1 SV=2	DCD	DOWN	0	FALSE	10.292	35	4	7	4	110	11.3	6.54	8.18	4	0	0.5	0.581	1.074	0.0034823	0.00183239	0.753777	0.0632229	0.102561	1	726.8	453.5	422.4	10	14.32	3.35
High	Master Protein	Q13601	KRR1 small subunit processome component homolog OS=Homo sapiens GN=KRR1 PE=1 SV=4	KRR1	DOWN	0	FALSE	10.067	11	4	5	4	381	43.6	9.77	7.64	4	0	0.506	0.584	0.794	0.000905925	0.00416597	0.243574	0.0412364	0.122767	1	842.8	390.5	492.1	10.92	17.75	9.01
High	Master Protein	P19075	Tetraspanin-8 OS=Homo sapiens GN=TSPAN8 PE=1 SV=1	TSPAN8	DOWN	0	FALSE	10.262	20	3	5	3	237	26	5.6	14.34	3	0	0.509	0.585	0.808	0.00481672	0.00871832	0.826735	0.0729854	0.144051	1	2666.9	1261.3	1560.3	10.76	21.1	7.6
High	Master Protein	Q9P0L0	Vesicle-associated membrane protein-associated protein A OS=Homo sapiens GN=VAPA PE=1 SV=3	VAPA	DOWN	0	FALSE	34.753	49	9	20	8	249	27.9	8.62	44.05	9	0	0.509	0.585	0.896	0.00353535	0.0065267	0.803639	0.0632229	0.131481	1	150.8	79.1	88.2	10.01	21.34	4.59
High	Master Protein	Q9H0V9	VIP36-like protein OS=Homo sapiens GN=LMAN2L PE=1 SV=1	LMAN2L	DOWN	0	FALSE	4.643	9	3	3	3	348	39.7	8.38	5.97	3	0	0.509	0.586	0.744	0.000440814	0.0026245	0.129555	0.039303	0.111597	1	1308.7	570.8	767.5	1.65	16.52	12.54
High	Master Protein	Q9Y3U8	60S ribosomal protein L36 OS=Homo sapiens GN=RPL36 PE=1 SV=3	RPL36	DOWN	0	FALSE	17.176	37	5	11	5	105	12.2	11.59	24.87	5	0	0.515	0.588	0.814	0.00269303	0.00856704	0.48885	0.0577716	0.144022	1	1337.6	640	786.3	14.64	14.42	5.5
High	Master Protein	Q8WXX5	DnaJ homolog subfamily C member 9 OS=Homo sapiens GN=DNAJC9 PE=1 SV=1	DNAJC9	DOWN	0	FALSE	44.113	49	12	28	12	260	29.9	5.73	48.09	12	0	0.516	0.589	0.877	0.0101074	0.0143042	0.94435	0.0927271	0.175881	1	292	150.7	171.9	6.13	27.49	4.24
High	Master Protein	Q8WWI5	Choline transporter-like protein 1 OS=Homo sapiens GN=SLC44A1 PE=1 SV=1	SLC44A1	DOWN	0	FALSE	5.78	3	2	2	2	657	73.3	8.6	6.8	2	0	0.516	0.593	0.73	0.00126365	0.00430208	0.390695	0.0436683	0.122767	1	1759.7	761.5	1043.6	1.43	22.14	8.38
High	Master Protein	Q5T280	Putative methyltransferase C9orf114 OS=Homo sapiens GN=C9orf114 PE=1 SV=3	SPOUT1	DOWN	0	FALSE	4.662	5	2	2	2	376	42	7.43	2	2	0	0.517	0.593	0.813	0.000681667	0.00353745	0.187566	0.0407033	0.118498	1	1417.2	683.8	840.7	10.05	11.91	12.77
High	Master Protein	O14495	Phospholipid phosphatase 3 OS=Homo sapiens GN=PLPP3 PE=1 SV=1	PLPP3	DOWN	0	FALSE	5.931	7	2	2	2	311	35.1	9.14	5.39	2	0	0.519	0.596	0.854	0.00162107	0.00529342	0.43273	0.0475846	0.123414	1	2579.6	1312.5	1536.9	18.16	3.44	7.74
High	Master Protein	P32004	Neural cell adhesion molecule L1 OS=Homo sapiens GN=L1CAM PE=1 SV=2	L1CAM	DOWN	0	FALSE	4.473	3	2	3	2	1257	139.9	6.24	2.5	2	0	0.524	0.597	0.749	0.00119771	0.00832726	0.15807	0.0434589	0.142507	1	516.6	231.2	308.7	13.42	14.04	8.14
High	Master Protein	Q9NW97	Transmembrane protein 51 OS=Homo sapiens GN=TMEM51 PE=1 SV=1	TMEM51	DOWN	0	FALSE	6.584	7	2	3	2	253	27.7	5.53	2.51	2	0	0.528	0.598	0.769	0.00516968	0.0118925	0.70604	0.0753308	0.165889	1	1375	632.3	822	3.16	26.61	9.35
High	Master Protein	Q03252	Lamin-B2 OS=Homo sapiens GN=LMNB2 PE=1 SV=4	LMNB2	DOWN	0	FALSE	91.006	47	32	56	27	620	69.9	5.59	148.04	32	0	0.534	0.603	0.911	0.000672443	0.00174397	0.479516	0.0407033	0.100977	1	21313	11715.4	12856	8.67	9.65	11.53
High	Master Protein	Q92520	Protein FAM3C OS=Homo sapiens GN=FAM3C PE=1 SV=1	FAM3C	DOWN	0	FALSE	21.579	28	7	11	7	227	24.7	8.29	23.93	7	0	0.541	0.604	0.944	0.00374906	0.00423072	0.990789	0.0647788	0.122767	1	131.9	75.2	79.7	16.32	6.43	12.01
High	Master Protein	Q9UEU0	Vesicle transport through interaction with t-SNAREs homolog 1B OS=Homo sapiens GN=VTI1B PE=1 SV=3	VTI1B	DOWN	0	FALSE	12.261	19	4	5	4	232	26.7	9.04	15.01	4	0	0.543	0.618	0.986	0.00679549	0.0143476	0.764718	0.0815371	0.175935	1	2863.1	1744.5	1768.7	16.45	19.49	2.75
High	Master Protein	P12273	Prolactin-inducible protein OS=Homo sapiens GN=PIP PE=1 SV=1	PIP	DOWN	0	FALSE	9.863	38	4	4	4	146	16.6	8.05	6.66	4	0	0.544	0.621	0.849	0.000484324	0.00234238	0.1823	0.0396369	0.111597	1	132.4	69.9	82.3	7.09	7.17	13.43
High	Master Protein	P21796	Voltage-dependent anion-selective channel protein 1 OS=Homo sapiens GN=VDAC1 PE=1 SV=2	VDAC1	DOWN	0	FALSE	171.961	86	23	185	9	283	30.8	8.54	492.92	23	20	0.55	0.624	0.815	0.0103228	0.0430645	0.46703	0.0937837	0.227304	1	404.4	205.8	252.4	20.15	21.12	7.45
High	Master Protein	Q9Y624	Junctional adhesion molecule A OS=Homo sapiens GN=F11R PE=1 SV=1	F11R	DOWN	0	FALSE	54.329	55	15	41	15	299	32.6	7.9	107.43	15	0	0.561	0.626	0.749	0.00220538	0.0177119	0.166186	0.0521126	0.184791	1	140.2	65.8	87.7	1.8	22.55	12.45
High	Master Protein	Q15388	Mitochondrial import receptor subunit TOM20 homolog OS=Homo sapiens GN=TOMM20 PE=1 SV=1	TOMM20	DOWN	0	FALSE	5.141	17	2	2	2	145	16.3	8.6	4.33	2	0	0.57	0.626	0.957	0.000412543	0.000467188	0.981596	0.039303	0.0551976	1	3609.9	2163.1	2259.2	4.73	9.52	6.63
High	Master Protein	P00167	Cytochrome b5 OS=Homo sapiens GN=CYB5A PE=1 SV=2	CYB5A	DOWN	0	FALSE	15.528	34	4	10	4	134	15.3	4.96	30.92	4	0	0.573	0.63	0.915	6.44351e-05	0.000112557	0.567893	0.0208086	0.0387846	1	1538.7	886.2	968.7	6.57	4.99	6.15
High	Master Protein	R4GN18	Membrane cofactor protein (Fragment) OS=Homo sapiens GN=CD46 PE=1 SV=1	CD46	DOWN	0	FALSE	7.902	19	2	4	2	78	8.5	9.07	15.61	2	0	0.575	0.63	0.938	0.0262852	0.0359079	0.962658	0.12627	0.218874	1	4031.3	2383.8	2541.4	30.12	4.51	6.3
High	Master Protein	O00566	U3 small nucleolar ribonucleoprotein protein MPP10 OS=Homo sapiens GN=MPHOSPH10 PE=1 SV=2	MPHOSPH10	DOWN	0	FALSE	21.941	12	7	10	7	681	78.8	4.86	26.09	7	0	0.576	0.632	0.821	0.000632834	0.0030617	0.201214	0.0404695	0.115146	1	147.8	76.7	93.4	12.88	6.05	7.36
High	Master Protein	P62851	40S ribosomal protein S25 OS=Homo sapiens GN=RPS25 PE=1 SV=1	RPS25	DOWN	0	FALSE	32.688	37	7	32	7	125	13.7	10.11	84.82	7	0	0.591	0.632	0.986	0.000430126	0.000565895	0.917423	0.039303	0.0610817	1	1152.5	718.3	728.4	8.14	5.7	5.58
High	Master Protein	Q12907	Vesicular integral-membrane protein VIP36 OS=Homo sapiens GN=LMAN2 PE=1 SV=1	LMAN2	DOWN	0	FALSE	67.645	54	15	59	15	356	40.2	6.95	130.01	15	0	0.597	0.636	0.903	0.00558164	0.0275389	0.360256	0.0766096	0.213246	1	772.8	444.1	491.7	10.91	22.79	11.19
High	Master Protein	O00264	Membrane-associated progesterone receptor component 1 OS=Homo sapiens GN=PGRMC1 PE=1 SV=3	PGRMC1	DOWN	0	FALSE	40.422	49	10	34	9	195	21.7	4.7	88.27	10	1	0.599	0.639	0.703	0.00184216	0.0139027	0.167632	0.0490113	0.172818	1	8714.9	3913.8	5569.3	6.55	20.49	11.25
High	Master Protein	P42766	60S ribosomal protein L35 OS=Homo sapiens GN=RPL35 PE=1 SV=2	RPL35	DOWN	0	FALSE	28.662	45	8	18	8	123	14.5	11.05	49.96	8	0	0.609	0.641	0.848	0.00210542	0.00637	0.493831	0.0509111	0.130494	1	790.6	429.7	506.9	4.1	12.71	14.67
High	Master Protein	O00592	Podocalyxin OS=Homo sapiens GN=PODXL PE=1 SV=2	PODXL	DOWN	0	FALSE	13.828	7	4	9	4	558	58.6	5.49	22.75	4	0	0.614	0.643	0.841	0.00581094	0.0162562	0.611743	0.0776836	0.178901	1	1300.5	704.1	836.8	9.22	18.7	10.47
High	Master Protein	B7ZKQ9	SCARB1 protein OS=Homo sapiens GN=SCARB1 PE=1 SV=1	SCARB1	DOWN	0	FALSE	12.73	8	5	7	5	481	53.8	7.85	18.63	5	0	0.623	0.643	0.892	0.00824618	0.0242292	0.610169	0.0858505	0.206612	1	1105.5	633.6	710.4	16.25	14.45	12.78
High	Master Protein	P78310	Coxsackievirus and adenovirus receptor OS=Homo sapiens GN=CXADR PE=1 SV=1	CXADR	DOWN	0	FALSE	18.057	16	5	8	5	365	40	7.56	14.34	5	0	0.624	0.649	1.118	0.000959449	0.000330143	0.347145	0.0415271	0.0481073	1	2085.4	1513.8	1353.4	7.29	5.18	3.33
High	Master Protein	Q12864	Cadherin-17 OS=Homo sapiens GN=CDH17 PE=2 SV=3	CDH17	DOWN	0	FALSE	92.495	35	20	52	20	832	92.2	5.14	150.82	20	0	0.647	0.653	1.267	0.0977706	0.0260332	0.560006	0.230655	0.209971	1	4615.8	3820.5	3015.3	7.64	21.35	12.38
High	Master Protein	Q8IYS2	Uncharacterized protein KIAA2013 OS=Homo sapiens GN=KIAA2013 PE=1 SV=1	KIAA2013	DOWN	0	FALSE	6.723	6	2	3	2	634	69.1	8.19	8.77	2	0	0.647	0.658	1.037	0.0125251	0.00855744	0.931265	0.103114	0.144022	1	962.1	656.7	633.3	15.89	4.63	4.24
High	Master Protein	P04004	Vitronectin OS=Homo sapiens GN=VTN PE=1 SV=1	VTN	DOWN	0	FALSE	24.799	14	6	10	4	478	54.3	5.8	24.7	6	2	0.683	0.66	0.981	0.00461974	0.00419506	0.994279	0.070805	0.122767	1	6252.1	4046.1	4126.5	14.32	6.13	2
High	Master Protein	Q06481	Amyloid-like protein 2 OS=Homo sapiens GN=APLP2 PE=1 SV=2	APLP2	DOWN	0	FALSE	29.373	14	10	15	10	763	86.9	4.79	36.12	10	0	0.701	0.662	1.133	0.0313097	0.0245185	0.976398	0.136665	0.206612	1	42122.4	31603.8	27905.6	6.9	19.89	5.5
High	Master Protein	Q92692	Nectin-2 OS=Homo sapiens GN=NECTIN2 PE=1 SV=1	NECTIN2	DOWN	0	FALSE	24.903	18	10	14	10	538	57.7	4.82	39.08	10	0	0.726	0.663	0.977	0.00123905	0.00147594	0.974132	0.0434589	0.0960479	1	388.2	251.4	257.3	3.41	8.56	8.14
High	Master Protein	P31431	Syndecan-4 OS=Homo sapiens GN=SDC4 PE=1 SV=2	SDC4	DOWN	0	FALSE	10.969	18	3	3	3	198	21.6	4.5	8.63	3	0	0.729	0.666	0.923	4.53652e-05	0.000110091	0.266401	0.0165698	0.0387846	1	1343.1	825.1	894	4.31	3.11	5.91

## Sheet: Table 5
Supplementary Table 5. Differentially regulated proteins in CACO-2 cells after treatment with high concentration of Anis-EVs
Protein FDR Confidence: Combined	Master	Accession	Description	Gene primary name	Regulation	Exp. q-value: Combined	Contaminant	Sum PEP Score	Coverage [%]	# Peptides	# PSMs	# Unique Peptides	# AAs	MW [kDa]	calc. pI	Score Sequest HT: Sequest HT	# Peptides (by Search Engine): Sequest HT	# Razor Peptides	Abundance Ratio: (EV High) / (control)	Abundance Ratio: (EV Low) / (control)	Abundance Ratio: (EV High) / (EV Low)	Abundance Ratio P-Value: (EV High) / (control)	Abundance Ratio P-Value: (EV Low) / (control)	Abundance Ratio P-Value: (EV High) / (EV Low)	Abundance Ratio Adj. P-Value: (EV High) / (control)	Abundance Ratio Adj. P-Value: (EV Low) / (control)	Abundance Ratio Adj. P-Value: (EV High) / (EV Low)	Abundances (Grouped): control	Abundances (Grouped): EV High	Abundances (Grouped): EV Low	Abundances (Grouped) CV [%]: control	Abundances (Grouped) CV [%]: EV High	Abundances (Grouped) CV [%]: EV Low
High	Master Protein	Q8WUA2	Peptidyl-prolyl cis-trans isomerase-like 4 OS=Homo sapiens GN=PPIL4 PE=1 SV=1	PPIL4	UP	0	FALSE	7.852	7	3	3	3	492	57.2	5.92	7.74	3	0	1.551	1.635	0.949	0.0400345	0.0264837	0.936331	0.150155	0.211545	1	176.4	273.5	288.3	25.83	7.15	5.57
High	Master Protein	O95456	Proteasome assembly chaperone 1 OS=Homo sapiens GN=PSMG1 PE=1 SV=1	PSMG1	UP	0	FALSE	10.523	13	3	4	3	288	32.8	7.17	12.34	3	0	1.552	1.768	0.878	0.0310069	0.0100555	0.599309	0.136112	0.153163	1	242.3	376.1	428.5	25.94	4.31	1.24
High	Master Protein	P30086	Phosphatidylethanolamine-binding protein 1 OS=Homo sapiens GN=PEBP1 PE=1 SV=3	PEBP1	UP	0	FALSE	27.548	47	8	20	8	187	21	7.53	57.08	8	0	1.559	1.203	1.295	0.025618	0.138978	0.413189	0.124918	0.336377	1	1759.5	2742.5	2117.1	17.45	17.88	1.16
High	Master Protein	O75368	SH3 domain-binding glutamic acid-rich-like protein OS=Homo sapiens GN=SH3BGRL PE=1 SV=1	SH3BGRL	UP	0	FALSE	5.08	23	2	2	2	114	12.8	5.25	5.11	2	0	1.582	1.473	1.074	0.00436662	0.00967128	0.716511	0.0690367	0.150993	1	160.2	253.4	236	19.89	7.98	4.12
High	Master Protein	P48163	NADP-dependent malic enzyme OS=Homo sapiens GN=ME1 PE=1 SV=1	ME1	UP	0	FALSE	8.613	5	3	4	3	572	64.1	6.13	7.94	3	0	1.591	2.021	0.787	0.0219851	0.00497187	0.392512	0.121119	0.123048	1	128.8	204.9	260.3	17.6	4.48	16.08
High	Master Protein	O14745	Na(+)/H(+) exchange regulatory cofactor NHE-RF1 OS=Homo sapiens GN=SLC9A3R1 PE=1 SV=4	SLC9A3R1	UP	0	FALSE	80.529	59	18	52	18	358	38.8	5.77	134.44	18	0	1.594	1.361	1.172	0.044847	0.0988442	0.808895	0.154825	0.299449	1	3514.7	5604	4782	22.4	18.16	6.42
High	Master Protein	Q96GX9	Methylthioribulose-1-phosphate dehydratase OS=Homo sapiens GN=APIP PE=1 SV=1	APIP	UP	0	FALSE	4.901	9	2	4	2	242	27.1	7.12	9.13	2	0	1.596	1.638	0.975	0.029863	0.0369628	0.982551	0.133619	0.219393	1	157.4	251.2	257.8	23.7	10.71	2.75
High	Master Protein	Q9NRX4	14 kDa phosphohistidine phosphatase OS=Homo sapiens GN=PHPT1 PE=1 SV=1	PHPT1	UP	0	FALSE	5.921	17	2	3	2	125	13.8	6.07	5.78	2	0	1.611	1.521	1.059	0.0238863	0.0259256	0.997257	0.122277	0.209489	1	312.6	503.6	475.4	15.28	20.15	5.78
High	Master Protein	Q8WW12	PEST proteolytic signal-containing nuclear protein OS=Homo sapiens GN=PCNP PE=1 SV=2	PCNP	UP	0	FALSE	29.107	54	8	14	8	178	18.9	7.49	29.6	8	0	1.629	1.598	1.02	0.00631299	0.00852202	0.952865	0.0791886	0.144022	1	599.4	976.7	957.7	14.43	13.46	5.26
High	Master Protein	Q93099	Homogentisate 1,2-dioxygenase OS=Homo sapiens GN=HGD PE=1 SV=2	HGD	UP	0	FALSE	25.734	23	8	14	8	445	49.9	6.96	34.83	8	0	1.631	1.666	0.979	0.0351484	0.0353754	0.999984	0.142949	0.218874	1	264.3	431.1	440.3	30.91	8.4	7.14
High	Master Protein	Q29RF7	Sister chromatid cohesion protein PDS5 homolog A OS=Homo sapiens GN=PDS5A PE=1 SV=1	PDS5A	UP	0	FALSE	5.712	2	2	2	2	1337	150.7	7.91	5.58	2	0	1.64	1.53	1.072	0.00810139	0.00718896	0.992396	0.0858505	0.136693	1	85.9	140.9	131.4	14.3	10.11	11.01
High	Master Protein	P68402	Platelet-activating factor acetylhydrolase IB subunit beta OS=Homo sapiens GN=PAFAH1B2 PE=1 SV=1	PAFAH1B2	UP	0	FALSE	9.872	17	4	6	4	229	25.6	5.92	13.85	4	0	1.65	1.554	1.062	0.00350637	0.00747723	0.724515	0.0632229	0.137315	1	290.4	479.3	451.5	11.26	17.06	2.67
High	Master Protein	O95817	BAG family molecular chaperone regulator 3 OS=Homo sapiens GN=BAG3 PE=1 SV=3	BAG3	UP	0	FALSE	4.812	4	2	2	2	575	61.6	6.95	4.85	2	0	1.654	1.544	1.072	0.0385471	0.0476881	0.983339	0.148752	0.233227	1	138.5	229.2	213.8	13.25	20.34	11.7
High	Master Protein	P32119	Peroxiredoxin-2 OS=Homo sapiens GN=PRDX2 PE=1 SV=5	PRDX2	UP	0	FALSE	72.73	72	17	51	16	198	21.9	5.97	149.26	17	0	1.656	1.6	1.035	0.00919582	0.0151333	0.88944	0.0900325	0.178901	1	2700.2	4471.9	4320.6	24	2.02	5.54
High	Master Protein	Q8NHP8	Putative phospholipase B-like 2 OS=Homo sapiens GN=PLBD2 PE=1 SV=2	PLBD2	UP	0	FALSE	17.237	12	7	9	7	589	65.4	6.8	20.68	7	0	1.661	1.545	1.075	0.048964	0.056264	0.993055	0.159423	0.247194	1	611	1014.6	944.2	26.29	11.58	5.52
High	Master Protein	P48147	Prolyl endopeptidase OS=Homo sapiens GN=PREP PE=1 SV=2	PREP	UP	0	FALSE	34.105	21	11	15	11	710	80.6	5.86	23.64	11	0	1.674	1.938	0.864	0.0140494	0.00644782	0.746212	0.107655	0.130494	1	309.3	517.6	599.3	8.88	17.23	26.39
High	Master Protein	Q06203	Amidophosphoribosyltransferase OS=Homo sapiens GN=PPAT PE=1 SV=1	PPAT	UP	0	FALSE	25.208	23	8	10	8	517	57.4	6.76	28.56	8	0	1.677	1.62	1.035	0.0113685	0.0223161	0.820446	0.0994941	0.202657	1	259.3	434.8	420	20.15	4.16	7.89
High	Master Protein	P43034	Platelet-activating factor acetylhydrolase IB subunit alpha OS=Homo sapiens GN=PAFAH1B1 PE=1 SV=2	PAFAH1B1	UP	0	FALSE	17.68	20	6	9	6	410	46.6	7.37	24.69	6	0	1.689	1.846	0.915	0.0015536	0.000748775	0.635588	0.0474934	0.0666111	1	366.5	619.1	676.6	14.22	4.72	5.67
High	Master Protein	P31946	14-3-3 protein beta/alpha OS=Homo sapiens GN=YWHAB PE=1 SV=3	YWHAB	UP	0	FALSE	87.256	71	18	64	10	246	28.1	4.83	185.84	18	2	1.696	1.777	0.954	0.0403478	0.0430661	0.998413	0.150155	0.227304	1	2390.6	4053.8	4248.2	36.69	9.22	5.83
High	Master Protein	P62140	Serine/threonine-protein phosphatase PP1-beta catalytic subunit OS=Homo sapiens GN=PPP1CB PE=1 SV=3	PPP1CB	UP	0	FALSE	58.548	47	16	38	3	327	37.2	6.19	81.54	16	0	1.697	1.475	1.15	0.03114	0.0626535	0.838639	0.13625	0.258658	1	407.4	691.3	601	18.09	15.69	10.08
High	Master Protein	Q8NFH3	Nucleoporin Nup43 OS=Homo sapiens GN=NUP43 PE=1 SV=1	NUP43	UP	0	FALSE	15.157	13	4	9	4	380	42.1	5.63	19.54	4	0	1.726	1.528	1.13	0.0353875	0.0461252	0.974082	0.143636	0.232803	1	376.9	650.5	575.8	18.95	19.38	3.74
High	Master Protein	Q9H773	dCTP pyrophosphatase 1 OS=Homo sapiens GN=DCTPP1 PE=1 SV=1	DCTPP1	UP	0	FALSE	20.042	36	7	11	7	170	18.7	5.03	30.93	7	0	1.735	1.449	1.198	0.0345506	0.0854855	0.754105	0.142889	0.281277	1	449.7	780.3	651.4	21.78	21.62	0.33
High	Master Protein	P12270	Nucleoprotein TPR OS=Homo sapiens GN=TPR PE=1 SV=3	TPR	UP	0	FALSE	125.365	21	42	61	42	2363	267.1	5.02	132.86	42	0	1.74	1.752	0.993	0.0185106	0.0250444	0.96244	0.118389	0.206612	1	2778.5	4835.9	4868.3	29.38	7.48	0.59
High	Master Protein	Q8IW45	ATP-dependent (S)-NAD(P)H-hydrate dehydratase OS=Homo sapiens GN=NAXD PE=1 SV=1	NAXD	UP	0	FALSE	15.833	23	6	8	6	347	36.6	8.06	13.11	6	0	1.749	1.504	1.163	0.0368768	0.0686777	0.871558	0.146214	0.260497	1	259.9	454.5	390.8	22.97	12.95	8.01
High	Master Protein	P49189	4-trimethylaminobutyraldehyde dehydrogenase OS=Homo sapiens GN=ALDH9A1 PE=1 SV=3	ALDH9A1	UP	0	FALSE	6.148	7	3	3	3	494	53.8	5.87	2.48	3	0	1.759	1.953	0.901	0.0115404	0.00611021	0.81526	0.100462	0.130494	1	57.7	101.5	112.6	29.96	5.07	8.03
High	Master Protein	P49321	Nuclear autoantigenic sperm protein OS=Homo sapiens GN=NASP PE=1 SV=2	NASP	UP	0	FALSE	66.765	30	21	34	21	788	85.2	4.3	82.48	21	0	1.762	1.847	0.954	0.0397881	0.0354522	0.994958	0.150048	0.218874	1	1887.6	3325.7	3486.1	36.88	5.13	4.99
High	Master Protein	Q7LBR1	Charged multivesicular body protein 1b OS=Homo sapiens GN=CHMP1B PE=1 SV=1	CHMP1B	UP	0	FALSE	7.267	12	3	4	3	199	22.1	8.1	11.94	3	0	1.767	1.653	1.069	0.0119491	0.0198137	0.89253	0.101192	0.19663	1	508.8	899.2	840.8	22.03	8.01	4.23
High	Master Protein	Q9BV20	Methylthioribose-1-phosphate isomerase OS=Homo sapiens GN=MRI1 PE=1 SV=1	MRI1	UP	0	FALSE	6.255	6	2	2	2	369	39.1	6.3	5.43	2	0	1.786	1.712	1.044	0.0237482	0.0266351	0.994641	0.122277	0.211545	1	167.6	299.3	286.8	23.96	14.22	5.61
High	Master Protein	P46937	Transcriptional coactivator YAP1 OS=Homo sapiens GN=YAP1 PE=1 SV=2	YAP1	UP	0	FALSE	28.602	24	8	12	7	504	54.4	5.17	32.43	8	1	1.801	1.542	1.168	0.0305061	0.0541828	0.885687	0.134977	0.244538	1	653.3	1176.3	1007.2	21.45	20.64	7.39
High	Master Protein	P00352	Retinal dehydrogenase 1 OS=Homo sapiens GN=ALDH1A1 PE=1 SV=2	ALDH1A1	UP	0	FALSE	93.114	55	22	64	20	501	54.8	6.73	152.89	22	0	1.805	1.804	1	0.0163229	0.0191551	0.988836	0.11472	0.192056	1	2141.4	3864.4	3863.6	32.1	6.68	7.21
High	Master Protein	P07195	L-lactate dehydrogenase B chain OS=Homo sapiens GN=LDHB PE=1 SV=2	LDHB	UP	0	FALSE	93.903	54	18	70	17	334	36.6	6.05	171.32	18	2	1.816	1.872	0.97	0.0399472	0.0330746	0.986504	0.150155	0.218874	1	3149.9	5721.3	5896.7	39.17	12.44	9.5
High	Master Protein	P62258	14-3-3 protein epsilon OS=Homo sapiens GN=YWHAE PE=1 SV=1	YWHAE	UP	0	FALSE	105.095	74	23	77	20	255	29.2	4.74	209.37	23	4	1.832	1.599	1.146	0.0337559	0.0646701	0.859404	0.141616	0.259972	1	4441.6	8135.9	7100.4	36.76	9.88	1.53
High	Master Protein	Q13907	Isopentenyl-diphosphate Delta-isomerase 1 OS=Homo sapiens GN=IDI1 PE=1 SV=2	IDI1	UP	0	FALSE	42.833	40	8	29	8	227	26.3	6.34	69.63	8	0	1.839	1.573	1.169	0.0477353	0.112084	0.783543	0.157676	0.312866	1	742	1364.7	1167.2	25.63	22.87	4.77
High	Master Protein	Q9Y266	Nuclear migration protein nudC OS=Homo sapiens GN=NUDC PE=1 SV=1	NUDC	UP	0	FALSE	53.453	39	15	40	15	331	38.2	5.38	102.65	15	0	1.849	1.753	1.055	0.0263397	0.0308088	0.990262	0.126462	0.218525	1	3251.5	6013.3	5701.2	32.06	2.54	5.04
High	Master Protein	Q9BX68	Histidine triad nucleotide-binding protein 2, mitochondrial OS=Homo sapiens GN=HINT2 PE=1 SV=1	HINT2	UP	0	FALSE	20.202	47	5	10	5	163	17.2	9.16	29.93	5	0	1.852	1.619	1.144	0.0373821	0.0383831	0.999735	0.146415	0.222335	1	446.4	826.7	722.9	32.62	12.67	13.42
High	Master Protein	P14735	Insulin-degrading enzyme OS=Homo sapiens GN=IDE PE=1 SV=4	IDE	UP	0	FALSE	52.679	19	17	31	17	1019	117.9	6.61	47.74	17	0	1.873	1.853	1.011	0.0115666	0.0118489	0.999719	0.100467	0.165889	1	1045.3	1957.3	1936.9	24.92	5.83	4.44
High	Master Protein	P54727	UV excision repair protein RAD23 homolog B OS=Homo sapiens GN=RAD23B PE=1 SV=1	RAD23B	UP	0	FALSE	64.188	44	16	34	15	409	43.1	4.84	94.54	16	1	1.876	1.641	1.143	0.0366379	0.0557226	0.937795	0.145539	0.246052	1	2274.9	4266.6	3732.4	31.04	22.03	1.94
High	Master Protein	Q9NRG1	Phosphoribosyltransferase domain-containing protein 1 OS=Homo sapiens GN=PRTFDC1 PE=1 SV=1	PRTFDC1	UP	0	FALSE	12.064	17	4	6	3	225	25.7	6.15	17.38	4	0	1.877	1.839	1.021	0.0226523	0.0289576	0.975839	0.121365	0.215568	1	195.9	367.7	360.2	31.94	2.89	15.9
High	Master Protein	P00558	Phosphoglycerate kinase 1 OS=Homo sapiens GN=PGK1 PE=1 SV=3	PGK1	UP	0	FALSE	174.488	80	32	129	32	417	44.6	8.1	312.84	32	0	1.887	2.122	0.889	0.0449198	0.0265881	0.901033	0.154825	0.211545	1	6178.1	11656.3	13108.9	33.25	23.8	13.77
High	Master Protein	Q9Y3C6	Peptidyl-prolyl cis-trans isomerase-like 1 OS=Homo sapiens GN=PPIL1 PE=1 SV=1	PPIL1	UP	0	FALSE	14.498	38	5	10	5	166	18.2	7.99	25.28	5	0	1.898	1.809	1.049	0.0269611	0.0327171	0.985319	0.127073	0.218874	1	562.1	1066.7	1017	31.92	4.72	2.57
High	Master Protein	A0MZ66	Shootin-1 OS=Homo sapiens GN=SHTN1 PE=1 SV=4	SHTN1	UP	0	FALSE	30.029	16	10	14	10	631	71.6	5.33	35.48	10	0	1.904	1.831	1.04	0.0140443	0.0132332	0.998354	0.107655	0.170645	1	793.7	1511.4	1453.1	25.38	8.12	3.12
High	Master Protein	P36405	ADP-ribosylation factor-like protein 3 OS=Homo sapiens GN=ARL3 PE=1 SV=2	ARL3	UP	0.001	FALSE	3.054	10	2	2	2	182	20.4	7.24	4.45	2	0	1.906	1.682	1.133	0.0255112	0.0555111	0.801282	0.124536	0.245799	1	33.2	63.4	55.9	30.62	10.67	8.96
High	Master Protein	P16930	Fumarylacetoacetase OS=Homo sapiens GN=FAH PE=1 SV=2	FAH	UP	0	FALSE	16.423	16	6	6	6	419	46.3	6.95	13.25	6	0	1.924	1.658	1.16	0.00899719	0.0223744	0.697255	0.0893622	0.202657	1	473.9	911.8	785.9	26.67	10.75	4.6
High	Master Protein	Q9HD15	Steroid receptor RNA activator 1 OS=Homo sapiens GN=SRA1 PE=1 SV=1	SRA1	UP	0	FALSE	6.77	13	3	3	3	236	25.7	7.03	6.86	3	0	1.93	1.848	1.045	0.0130059	0.013083	0.999984	0.10513	0.169912	1	143.1	276.2	264.4	21.5	14.6	6.88
High	Master Protein	O60547	GDP-mannose 4,6 dehydratase OS=Homo sapiens GN=GMDS PE=1 SV=1	GMDS	UP	0	FALSE	6.902	8	2	2	2	372	41.9	7.31	6.48	2	0	1.942	2.116	0.918	0.00909115	0.00468828	0.790719	0.0895089	0.122767	1	58.5	113.7	123.8	30.52	3.62	10.54
High	Master Protein	Q9Y3F4	Serine-threonine kinase receptor-associated protein OS=Homo sapiens GN=STRAP PE=1 SV=1	STRAP	UP	0	FALSE	74.333	56	16	41	16	350	38.4	5.12	108.94	16	0	1.948	1.963	0.993	0.0268686	0.024681	0.997072	0.126799	0.206612	1	1725.8	3361.9	3386.9	37.36	3.71	3.36
High	Master Protein	P68036	Ubiquitin-conjugating enzyme E2 L3 OS=Homo sapiens GN=UBE2L3 PE=1 SV=1	UBE2L3	UP	0	FALSE	30.079	54	8	18	8	154	17.9	8.51	39.63	8	0	1.96	2.037	0.962	0.0218601	0.0153842	0.948059	0.120916	0.178901	1	709	1389.6	1444.6	32.34	10.49	7.48
High	Master Protein	Q15637	Splicing factor 1 OS=Homo sapiens GN=SF1 PE=1 SV=4	SF1	UP	0	FALSE	35.085	17	10	25	10	639	68.3	8.98	47.2	10	0	2	1.859	1.076	0.0466862	0.0550279	0.990253	0.157658	0.245589	1	1399.7	2799.3	2602.1	33.99	21.24	6.39
High	Master Protein	Q96C90	Protein phosphatase 1 regulatory subunit 14B OS=Homo sapiens GN=PPP1R14B PE=1 SV=3	PPP1R14B	UP	0	FALSE	7.27	17	2	3	2	147	15.9	4.86	9.83	2	0	2.002	1.635	1.225	0.0135516	0.0483697	0.550154	0.106262	0.23396	1	33	66	53.9	31.56	2.49	10.3
High	Master Protein	Q9NZL9	Methionine adenosyltransferase 2 subunit beta OS=Homo sapiens GN=MAT2B PE=1 SV=1	MAT2B	UP	0	FALSE	15.419	16	5	5	5	334	37.5	7.36	13.76	5	0	2.027	1.891	1.072	0.00446555	0.00584794	0.958041	0.0694995	0.129768	1	146.7	297.4	277.4	17.5	14.17	3.97
High	Master Protein	P18669	Phosphoglycerate mutase 1 OS=Homo sapiens GN=PGAM1 PE=1 SV=2	PGAM1	UP	0	FALSE	109.966	59	17	80	17	254	28.8	7.18	205.17	17	0	2.052	1.949	1.053	0.0180846	0.0263794	0.942401	0.116722	0.211545	1	2610.3	5357.1	5087.7	37.05	12.63	3.59
High	Master Protein	Q14195	Dihydropyrimidinase-related protein 3 OS=Homo sapiens GN=DPYSL3 PE=1 SV=1	DPYSL3	UP	0	FALSE	50.705	32	13	25	9	570	61.9	6.49	60.55	13	0	2.067	1.974	1.047	0.0295921	0.0430794	0.947829	0.133226	0.227304	1	338.2	698.9	667.4	36.75	5.31	2.24
High	Master Protein	O00743	Serine/threonine-protein phosphatase 6 catalytic subunit OS=Homo sapiens GN=PPP6C PE=1 SV=1	PPP6C	UP	0	FALSE	30.935	44	11	19	11	305	35.1	5.69	35.15	11	0	2.079	1.665	1.249	0.0298061	0.0508467	0.89948	0.133605	0.237983	1	794.5	1652.1	1322.9	27.47	22.57	6.42
High	Master Protein	P16152	Carbonyl reductase [NADPH] 1 OS=Homo sapiens GN=CBR1 PE=1 SV=3	CBR1	UP	0	FALSE	35.071	45	10	19	8	277	30.4	8.32	41.96	10	2	2.091	1.956	1.069	0.00427331	0.0122656	0.577088	0.0685412	0.165964	1	709	1482.6	1386.7	29.11	10.5	8.5
High	Master Protein	P26885	Peptidyl-prolyl cis-trans isomerase FKBP2 OS=Homo sapiens GN=FKBP2 PE=1 SV=2	FKBP2	UP	0	FALSE	14.431	30	5	9	5	142	15.6	9.13	28.95	5	0	2.121	1.739	1.22	0.0438751	0.0776428	0.892227	0.153806	0.271533	1	701.3	1487.8	1219.5	40.02	16.92	4.78
High	Master Protein	P60174	Triosephosphate isomerase OS=Homo sapiens GN=TPI1 PE=1 SV=3	TPI1	UP	0	FALSE	126.118	79	21	114	21	286	30.8	5.92	303.06	21	0	2.138	1.575	1.357	0.0331251	0.128843	0.553497	0.139793	0.327494	1	6008.3	12846.1	9465.1	26.04	35.1	12.85
High	Master Protein	O94992	Protein HEXIM1 OS=Homo sapiens GN=HEXIM1 PE=1 SV=1	HEXIM1	UP	0	FALSE	21.331	22	4	8	4	359	40.6	4.89	23.44	4	0	2.143	1.886	1.136	0.0153658	0.0310796	0.817311	0.111673	0.218783	1	117.9	252.6	222.3	30.65	10.62	9.84
High	Master Protein	Q8NE62	Choline dehydrogenase, mitochondrial OS=Homo sapiens GN=CHDH PE=1 SV=2	CHDH	UP	0	FALSE	14.023	11	5	5	5	594	65.3	8.28	11.48	5	0	2.147	1.971	1.089	0.040472	0.0731487	0.883798	0.150155	0.266737	1	168.9	362.8	333	43.98	2.95	7.1
High	Master Protein	P28838	Cytosol aminopeptidase OS=Homo sapiens GN=LAP3 PE=1 SV=3	LAP3	UP	0	FALSE	47.694	38	15	26	15	519	56.1	7.93	64.36	15	0	2.148	1.828	1.175	0.00863043	0.0324833	0.498729	0.0868449	0.218874	1	1131	2429.2	2067.5	33.28	5.35	3.5
High	Master Protein	Q01581	Hydroxymethylglutaryl-CoA synthase, cytoplasmic OS=Homo sapiens GN=HMGCS1 PE=1 SV=2	HMGCS1	UP	0	FALSE	75.57	37	18	50	17	520	57.3	5.41	96.19	18	1	2.163	2.348	0.921	0.0335189	0.027671	0.98565	0.140941	0.213528	1	1673.3	3618.8	3929.7	44.93	9.75	8.62
High	Master Protein	Q9BQ61	Uncharacterized protein C19orf43 OS=Homo sapiens GN=C19orf43 PE=1 SV=1	TRIR	UP	0	FALSE	23.744	40	7	11	7	176	18.4	9.44	32.99	7	0	2.2	1.872	1.175	0.0414353	0.0643953	0.932755	0.151008	0.259972	1	644.8	1418.2	1206.7	30.42	25.35	8.14
High	Master Protein	O15212	Prefoldin subunit 6 OS=Homo sapiens GN=PFDN6 PE=1 SV=1	PFDN6	UP	0	FALSE	20.553	34	6	8	6	129	14.6	8.88	26.98	6	0	2.21	1.742	1.269	0.0386166	0.0772734	0.845036	0.148752	0.27132	1	518.1	1145.2	902.7	31.79	23.39	5.56
High	Master Protein	Q86X76	Nitrilase homolog 1 OS=Homo sapiens GN=NIT1 PE=1 SV=2	NIT1	UP	0	FALSE	17.454	19	6	11	6	327	35.9	7.74	28.72	6	0	2.23	1.747	1.276	0.0395948	0.0812812	0.835422	0.149703	0.277106	1	478	1065.9	835	33.06	21.63	7.02
High	Master Protein	P12004	Proliferating cell nuclear antigen OS=Homo sapiens GN=PCNA PE=1 SV=1	PCNA	UP	0	FALSE	71.655	51	12	43	12	261	28.8	4.69	93.71	12	0	2.274	2.022	1.124	0.0475538	0.0613717	0.976937	0.157676	0.257103	1	1667.8	3791.8	3372.3	49.21	11.85	1.42
High	Master Protein	Q9H444	Charged multivesicular body protein 4b OS=Homo sapiens GN=CHMP4B PE=1 SV=1	CHMP4B	UP	0	FALSE	31.12	34	8	13	8	224	24.9	4.82	34.65	8	0	2.277	1.597	1.426	0.0122075	0.0750989	0.336637	0.101376	0.268338	1	925	2106.2	1476.8	24.08	24.3	7.56
High	Master Protein	P17174	Aspartate aminotransferase, cytoplasmic OS=Homo sapiens GN=GOT1 PE=1 SV=3	GOT1	UP	0	FALSE	64.908	56	21	35	21	413	46.2	7.01	90.38	21	0	2.279	2.057	1.108	0.0331428	0.0475908	0.95227	0.139793	0.233226	1	1762.6	4016.4	3626.3	42.53	15.44	4.9
High	Master Protein	P14174	Macrophage migration inhibitory factor OS=Homo sapiens GN=MIF PE=1 SV=4	MIF	UP	0	FALSE	6.353	26	2	10	2	115	12.5	7.88	24.08	2	0	2.288	2.032	1.126	0.0331454	0.0853091	0.735653	0.139793	0.281137	1	358.8	821	729.2	48.89	21.51	9.93
High	Master Protein	P23434	Glycine cleavage system H protein, mitochondrial OS=Homo sapiens GN=GCSH PE=1 SV=2	GCSH	UP	0	FALSE	31.703	47	6	17	6	173	18.9	4.88	32.06	6	0	2.294	1.732	1.324	0.0217224	0.138497	0.352069	0.120916	0.336377	1	466.2	1069.3	807.5	35.37	14.85	13.42
High	Master Protein	P15104	Glutamine synthetase OS=Homo sapiens GN=GLUL PE=1 SV=4	GLUL	UP	0	FALSE	27.458	23	8	14	8	373	42	6.89	36.64	8	0	2.309	1.866	1.237	0.041203	0.0692205	0.908869	0.150742	0.260497	1	638.4	1474.1	1191.4	35.74	21.06	9.32
High	Master Protein	Q8IVT2	Mitotic interactor and substrate of PLK1 OS=Homo sapiens GN=MISP PE=1 SV=1	MISP	UP	0	FALSE	3.645	5	2	4	2	679	75.3	6.83	0	2	0	2.317	2.396	0.967	0.0135082	0.0154587	0.991689	0.106245	0.178901	1	49.4	114.6	118.5	34.51	9.24	13.08
High	Master Protein	Q12765	Secernin-1 OS=Homo sapiens GN=SCRN1 PE=1 SV=2	SCRN1	UP	0	FALSE	15.126	12	4	7	4	414	46.4	4.75	21.09	4	0	2.328	2.158	1.079	0.00822056	0.0173691	0.773115	0.0858505	0.18341	1	298.6	695.2	644.5	36.69	7.66	9.07
High	Master Protein	P00390	Glutathione reductase, mitochondrial OS=Homo sapiens GN=GSR PE=1 SV=2	GSR	UP	0	FALSE	67.392	45	15	30	15	522	56.2	8.5	86.15	15	0	2.377	2.008	1.184	0.0159339	0.0367924	0.759136	0.113389	0.218979	1	1005.2	2389.5	2018.5	37.03	20.48	6.69
High	Master Protein	P31153	S-adenosylmethionine synthase isoform type-2 OS=Homo sapiens GN=MAT2A PE=1 SV=1	MAT2A	UP	0	FALSE	38.974	28	11	25	11	395	43.6	6.48	65.05	11	0	2.403	2.206	1.089	0.0135313	0.0168772	0.978118	0.106245	0.182394	1	1201.9	2887.6	2650.7	39.14	6.3	3.44
High	Master Protein	Q9UMX5	Neudesin OS=Homo sapiens GN=NENF PE=1 SV=1	NENF	UP	0	FALSE	15.195	26	4	6	4	172	18.8	5.69	13.1	4	0	2.433	1.969	1.236	0.035747	0.0638934	0.885953	0.14409	0.259972	1	134.3	326.9	264.4	43.4	26.53	6
High	Master Protein	P34896	Serine hydroxymethyltransferase, cytosolic OS=Homo sapiens GN=SHMT1 PE=1 SV=1	SHMT1	UP	0	FALSE	64.542	44	15	35	14	483	53	7.71	79.49	15	0	2.444	2.166	1.128	0.0298417	0.0341823	0.992828	0.133605	0.218874	1	909.9	2224	1970.9	39.39	16.86	5.14
High	Master Protein	Q9NR45	Sialic acid synthase OS=Homo sapiens GN=NANS PE=1 SV=2	NANS	UP	0	FALSE	38.459	38	10	27	10	359	40.3	6.74	36.65	10	0	2.454	2.495	0.984	0.0218	0.0214307	0.999877	0.120916	0.201884	1	536.2	1316.2	1338.1	48.46	10.84	9.92
High	Master Protein	P16949	Stathmin OS=Homo sapiens GN=STMN1 PE=1 SV=3	STMN1	UP	0	FALSE	46.439	62	11	37	11	149	17.3	5.97	88.2	11	0	2.458	2.028	1.212	0.0414052	0.0799165	0.860063	0.151008	0.27465	1	1833.2	4506.5	3717.4	46.87	20.7	6.25
High	Master Protein	Q9BRF8	Serine/threonine-protein phosphatase CPPED1 OS=Homo sapiens GN=CPPED1 PE=1 SV=3	CPPED1	UP	0	FALSE	13.09	14	4	6	4	314	35.5	6.2	14.63	4	0	2.459	1.793	1.371	0.0459509	0.109998	0.774669	0.156566	0.31194	1	291.7	717.3	523.1	42.45	28.72	10.43
High	Master Protein	P12277	Creatine kinase B-type OS=Homo sapiens GN=CKB PE=1 SV=1	CKB	UP	0	FALSE	157.43	75	23	134	22	381	42.6	5.59	321.14	23	2	2.471	1.873	1.319	0.00631176	0.021524	0.521287	0.0791886	0.201884	1	3089.2	7634.8	5787.3	26.62	19.61	3.08
High	Master Protein	Q15075	Early endosome antigen 1 OS=Homo sapiens GN=EEA1 PE=1 SV=2	EEA1	UP	0	FALSE	273.124	52	73	149	73	1411	162.4	5.68	421.2	73	0	2.518	2.075	1.214	0.0343965	0.0553875	0.920271	0.14277	0.245799	1	7834.3	19729	16257.4	38.59	19.98	7.49
High	Master Protein	P49903	Selenide, water dikinase 1 OS=Homo sapiens GN=SEPHS1 PE=1 SV=2	SEPHS1	UP	0	FALSE	20.702	24	7	14	7	392	42.9	5.97	26.74	7	0	2.522	2.459	1.025	0.0373327	0.0394753	0.998822	0.146415	0.222335	1	292.3	737.1	718.9	50.12	10.86	6.59
High	Master Protein	O60869	Endothelial differentiation-related factor 1 OS=Homo sapiens GN=EDF1 PE=1 SV=1	EDF1	UP	0	FALSE	31.292	47	11	22	11	148	16.4	9.95	60	11	0	2.594	2.046	1.268	0.0314002	0.0611479	0.851705	0.136787	0.256482	1	1944.7	5043.9	3979.1	38.85	22.1	8.36
High	Master Protein	Q9BWD1	Acetyl-CoA acetyltransferase, cytosolic OS=Homo sapiens GN=ACAT2 PE=1 SV=2	ACAT2	UP	0	FALSE	103.653	66	16	70	16	397	41.3	6.92	186.71	16	0	2.639	2.019	1.308	0.0265299	0.0552988	0.820447	0.126663	0.245799	1	1410.1	3721.9	2846.5	36.85	21.31	5.27
High	Master Protein	Q9Y2S6	Translation machinery-associated protein 7 OS=Homo sapiens GN=TMA7 PE=1 SV=1	TMA7	UP	0	FALSE	6.257	36	2	2	2	64	7.1	9.99	3.95	2	0	2.647	2.229	1.187	0.0458007	0.0759301	0.914222	0.15629	0.26995	1	204.9	542.4	456.8	61.02	19.62	10.84
High	Master Protein	Q9Y333	U6 snRNA-associated Sm-like protein LSm2 OS=Homo sapiens GN=LSM2 PE=1 SV=1	LSM2	UP	0	FALSE	26.263	81	7	10	7	95	10.8	6.52	31.08	7	0	2.684	2.097	1.28	0.0359813	0.0700711	0.854296	0.14409	0.262369	1	545.6	1464.4	1144.1	43.66	17.84	8.07
High	Master Protein	Q96KP4	Cytosolic non-specific dipeptidase OS=Homo sapiens GN=CNDP2 PE=1 SV=2	CNDP2	UP	0	FALSE	54.394	40	14	32	14	475	52.8	5.97	76.34	14	0	2.715	1.969	1.379	0.0179179	0.0489484	0.68642	0.116722	0.234496	1	1137.3	3088.2	2239.3	40.98	18	7.9
High	Master Protein	Q01105	Protein SET OS=Homo sapiens GN=SET PE=1 SV=3	SET	UP	0	FALSE	46.093	33	10	38	10	290	33.5	4.32	74.6	10	0	2.751	2.118	1.299	0.0470705	0.0931848	0.852338	0.157676	0.292012	1	1156.3	3181	2448.9	44.38	29.52	7.3
High	Master Protein	P50238	Cysteine-rich protein 1 OS=Homo sapiens GN=CRIP1 PE=1 SV=3	CRIP1	UP	0	FALSE	4.613	31	3	3	3	77	8.5	8.75	5.18	3	0	2.79	1.612	1.73	0.0225194	0.114797	0.431073	0.121365	0.315552	1	206.3	575.6	332.6	17.87	35.48	8.41
High	Master Protein	Q14696	LDLR chaperone MESD OS=Homo sapiens GN=MESDC2 PE=1 SV=2	MESD	UP	0	FALSE	6.813	13	2	8	2	234	26.1	7.78	7.89	2	0	2.833	2.355	1.203	0.0161692	0.0292839	0.865116	0.114098	0.215694	1	262.4	743.1	617.8	43.28	20.02	3.35
High	Master Protein	P23526	Adenosylhomocysteinase OS=Homo sapiens GN=AHCY PE=1 SV=4	AHCY	UP	0	FALSE	127.785	51	29	112	29	432	47.7	6.34	305.86	29	0	2.921	2.337	1.25	0.0259728	0.045435	0.888375	0.125667	0.232065	1	5408.3	15796.8	12637	50.27	20.73	5.44
High	Master Protein	P04406	Glyceraldehyde-3-phosphate dehydrogenase OS=Homo sapiens GN=GAPDH PE=1 SV=3	GAPDH	UP	0	FALSE	343.698	81	35	492	35	335	36	8.46	1244.97	35	0	2.926	2.065	1.417	0.0465132	0.0987813	0.824601	0.157498	0.299449	1	16110.1	47130.6	33269.8	46.91	28.69	9.32
High	Master Protein	P12955	Xaa-Pro dipeptidase OS=Homo sapiens GN=PEPD PE=1 SV=3	PEPD	UP	0	FALSE	50.082	26	13	38	13	493	54.5	6	108.68	13	0	2.929	2.128	1.376	0.0433359	0.0957856	0.807114	0.153023	0.295742	1	1487.3	4356.5	3165.2	56.68	22.92	6.06
High	Master Protein	P06733	Alpha-enolase OS=Homo sapiens GN=ENO1 PE=1 SV=2	ENO1	UP	0	FALSE	326.632	82	39	365	35	434	47.1	7.39	904.77	39	6	2.95	2.455	1.202	0.0185755	0.0332168	0.873413	0.118499	0.218874	1	10721.8	31626.3	26318.4	47.6	17.65	8.36
High	Master Protein	Q04760	Lactoylglutathione lyase OS=Homo sapiens GN=GLO1 PE=1 SV=4	GLO1	UP	0	FALSE	33.434	51	10	30	10	184	20.8	5.31	84.38	10	0	3.144	2.116	1.486	0.0313968	0.079211	0.742921	0.136787	0.273408	1	1512.9	4756.7	3201.5	53.46	23.5	6.6
High	Master Protein	P10599	Thioredoxin OS=Homo sapiens GN=TXN PE=1 SV=3	TXN	UP	0	FALSE	62.673	89	10	83	10	105	11.7	4.92	107.4	10	0	3.17	1.881	1.685	0.0387453	0.133833	0.609309	0.148752	0.330817	1	1917.5	6078	3607.5	43.82	34.31	11.99
High	Master Protein	P48637	Glutathione synthetase OS=Homo sapiens GN=GSS PE=1 SV=1	GSS	UP	0	FALSE	99.53	51	22	59	22	474	52.4	5.92	143.53	22	0	3.21	2.133	1.504	0.0358146	0.0848345	0.773894	0.14409	0.280419	1	2137.6	6860.8	4560.4	51.61	29.23	9.88
High	Master Protein	P62328	Thymosin beta-4 OS=Homo sapiens GN=TMSB4X PE=1 SV=2	TMSB4X	UP	0	FALSE	22.548	57	6	15	5	44	5.1	5.06	43.51	6	1	3.435	2.156	1.593	0.0442142	0.136619	0.661694	0.154416	0.333927	1	904.4	3106.3	1949.7	27.9	50.11	18.08
High	Master Protein	Q9H1E3	Nuclear ubiquitous casein and cyclin-dependent kinase substrate 1 OS=Homo sapiens GN=NUCKS1 PE=1 SV=1	NUCKS1	UP	0	FALSE	32.699	26	9	14	9	243	27.3	5.08	39.01	9	0	3.437	2.897	1.186	0.0427732	0.0506021	0.989689	0.152142	0.23759	1	617.8	2123.4	1790.1	59.49	28.04	12.4
High	Master Protein	P20962	Parathymosin OS=Homo sapiens GN=PTMS PE=1 SV=2	PTMS	UP	0	FALSE	13.079	23	3	16	3	102	11.5	4.16	44.58	3	0	3.822	2.859	1.337	0.0204948	0.0368502	0.87349	0.120916	0.218979	1	488.2	1865.8	1395.5	60.83	18.19	9.26
High	Master Protein	Q8NBX0	Saccharopine dehydrogenase-like oxidoreductase OS=Homo sapiens GN=SCCPDH PE=1 SV=1	SCCPDH	DOWN	0	FALSE	6.324	6	2	2	2	429	47.1	9.14	6.07	2	0	0.167	0.356	0.471	0.00941202	0.0927742	0.203131	0.0916359	0.2918	1	409.6	68.6	145.8	40.23	44.83	5.84
High	Master Protein	P05141	ADP/ATP translocase 2 OS=Homo sapiens GN=SLC25A5 PE=1 SV=7	SLC25A5	DOWN	0	FALSE	37.441	36	11	29	3	298	32.8	9.69	70.49	11	0	0.178	0.328	0.543	0.0349263	0.264315	0.309889	0.142889	0.458877	1	1340.6	238.9	439.7	56.23	15.75	13.73
High	Master Protein	P11169	Solute carrier family 2, facilitated glucose transporter member 3 OS=Homo sapiens GN=SLC2A3 PE=1 SV=1	SLC2A3	DOWN	0	FALSE	30.945	14	6	17	6	496	53.9	7.2	48.8	6	0	0.178	0.339	0.525	0.0225935	0.181889	0.284158	0.121365	0.381701	1	2611.4	464	884.6	48.43	40.85	8.82
High	Master Protein	P46977	Dolichyl-diphosphooligosaccharide--protein glycosyltransferase subunit STT3A OS=Homo sapiens GN=STT3A PE=1 SV=2	STT3A	DOWN	0	FALSE	9.193	5	4	5	4	705	80.5	8.07	12.08	4	0	0.198	0.344	0.576	0.0446675	0.324834	0.322177	0.154825	0.515806	1	1051.4	208	361.3	57.36	32.72	14.79
High	Master Protein	P11166	Solute carrier family 2, facilitated glucose transporter member 1 OS=Homo sapiens GN=SLC2A1 PE=1 SV=2	SLC2A1	DOWN	0	FALSE	10.864	10	3	13	3	492	54	8.72	27.86	3	0	0.211	0.291	0.724	0.00912613	0.0345253	0.500229	0.0896502	0.218874	1	1971	414.9	573.3	43.08	28.74	5.54
High	Master Protein	Q7Z7H5	Transmembrane emp24 domain-containing protein 4 OS=Homo sapiens GN=TMED4 PE=1 SV=1	TMED4	DOWN	0	FALSE	18.065	19	4	9	3	227	25.9	8.28	16.06	4	0	0.218	0.304	0.716	0.00171897	0.00238229	0.922702	0.0482859	0.111597	1	661.8	144.3	201.4	32.79	36.31	10.45
High	Master Protein	P49755	Transmembrane emp24 domain-containing protein 10 OS=Homo sapiens GN=TMED10 PE=1 SV=2	TMED10	DOWN	0	FALSE	14.024	14	4	13	4	219	25	7.44	26.01	4	0	0.241	0.377	0.638	0.00319658	0.0118554	0.430792	0.0607559	0.165889	1	2896.6	697	1092.6	23.19	35.17	9.34
High	Master Protein	P62805	Histone H4 OS=Homo sapiens GN=HIST1H4A PE=1 SV=2	H4C1; H4C2; H4C3; H4C4; H4C5; H4C6; H4C8; H4C9; H4C11; H4C12; H4C13; H4C14; H4C15; H4-16	DOWN	0	FALSE	80.731	69	14	85	14	103	11.4	11.36	223.33	14	0	0.251	0.28	0.895	0.00550559	0.0073254	0.955616	0.0761373	0.137315	1	15649.1	3929.3	4389.4	49.36	21.77	4.37
High	Master Protein	P12236	ADP/ATP translocase 3 OS=Homo sapiens GN=SLC25A6 PE=1 SV=4	SLC25A6	DOWN	0	FALSE	34.538	36	12	27	4	298	32.8	9.74	60.46	12	8	0.26	0.379	0.685	0.0351526	0.200395	0.403906	0.142949	0.399608	1	7420.3	1927.5	2815.1	50.57	11.03	7.01
High	Master Protein	P62701	40S ribosomal protein S4, X isoform OS=Homo sapiens GN=RPS4X PE=1 SV=2	RPS4X	DOWN	0	FALSE	25.146	35	9	16	9	263	29.6	10.15	33.81	9	0	0.26	0.456	0.571	0.0380895	0.291242	0.307115	0.14781	0.4852	1	2512.3	653.6	1145.5	57.87	22.39	14.61
High	Master Protein	P53007	Tricarboxylate transport protein, mitochondrial OS=Homo sapiens GN=SLC25A1 PE=1 SV=2	SLC25A1	DOWN	0	FALSE	6.74	10	3	3	3	311	34	9.89	6.56	3	0	0.262	0.422	0.622	0.024022	0.243294	0.228012	0.122277	0.435867	1	472	123.9	199.1	45.88	21.35	8.35
High	Master Protein	Q9NVP1	ATP-dependent RNA helicase DDX18 OS=Homo sapiens GN=DDX18 PE=1 SV=2	DDX18	DOWN	0	FALSE	4.228	4	2	2	2	670	75.4	9.5	4.15	2	0	0.265	0.491	0.54	0.013736	0.20848	0.142077	0.106912	0.407316	1	410.5	108.8	201.7	37.97	25.9	15.24
High	Master Protein	Q9BSJ8	Extended synaptotagmin-1 OS=Homo sapiens GN=ESYT1 PE=1 SV=1	ESYT1	DOWN	0	FALSE	8.274	3	3	3	3	1104	122.8	5.83	6.69	3	0	0.273	0.405	0.674	0.0187358	0.141929	0.294854	0.118615	0.337492	1	236.8	64.6	95.8	42.49	26.37	7.93
High	Master Protein	Q02487	Desmocollin-2 OS=Homo sapiens GN=DSC2 PE=1 SV=1	DSC2	DOWN	0	FALSE	5.053	3	2	2	2	901	99.9	5.34	3.1	2	0	0.275	0.305	0.904	0.00283095	0.00405235	0.919337	0.0577716	0.122767	1	306.9	84.5	93.4	47.37	4.96	10.36
High	Master Protein	P18124	60S ribosomal protein L7 OS=Homo sapiens GN=RPL7 PE=1 SV=1	RPL7	DOWN	0	FALSE	41.074	37	13	23	13	248	29.2	10.65	68.91	13	0	0.275	0.42	0.655	0.0370238	0.194278	0.435492	0.146404	0.392313	1	6278.3	1727.7	2637	53.87	7.12	3.43
High	Master Protein	P00403	Cytochrome c oxidase subunit 2 OS=Homo sapiens GN=MT-CO2 PE=1 SV=1	MT-CO2	DOWN	0	FALSE	10.975	11	4	5	4	227	25.5	4.82	14.66	4	0	0.275	0.488	0.563	0.0443842	0.354384	0.292976	0.154432	0.542433	1	585.4	161	285.8	48	38.18	5.89
High	Master Protein	Q02878	60S ribosomal protein L6 OS=Homo sapiens GN=RPL6 PE=1 SV=3	RPL6	DOWN	0	FALSE	28.575	29	9	19	9	288	32.7	10.58	54.42	9	0	0.276	0.46	0.6	0.011936	0.133485	0.18822	0.101192	0.330591	1	3773.2	1041.2	1735.1	41.62	8.95	12.37
High	Master Protein	Q08945	FACT complex subunit SSRP1 OS=Homo sapiens GN=SSRP1 PE=1 SV=1	SSRP1	DOWN	0	FALSE	26.677	18	9	12	9	709	81	6.87	22.88	9	0	0.281	0.471	0.596	0.00684356	0.100026	0.126734	0.0815371	0.300175	1	1132.4	317.7	533.2	38.87	13.52	5.47
High	Master Protein	Q9Y277	Voltage-dependent anion-selective channel protein 3 OS=Homo sapiens GN=VDAC3 PE=1 SV=1	VDAC3	DOWN	0	FALSE	24.706	29	7	17	6	283	30.6	8.66	53.03	7	0	0.286	0.441	0.647	0.0120066	0.0834283	0.299306	0.101207	0.278949	1	1295.1	370.1	571.8	41.17	22.3	1.39
High	Master Protein	P62906	60S ribosomal protein L10a OS=Homo sapiens GN=RPL10A PE=1 SV=2	RPL10A	DOWN	0	FALSE	39.978	41	10	33	10	217	24.8	9.94	71.88	10	0	0.301	0.537	0.561	0.00355439	0.0211763	0.267292	0.0634205	0.201425	1	3796.6	1144.6	2039.6	12.29	34.65	16.66
High	Master Protein	Q9BVK6	Transmembrane emp24 domain-containing protein 9 OS=Homo sapiens GN=TMED9 PE=1 SV=2	TMED9	DOWN	0	FALSE	31.285	23	7	21	6	235	27.3	8.02	50.03	7	2	0.303	0.434	0.697	0.00193977	0.00466364	0.615381	0.0499094	0.122767	1	2469.1	747.4	1072.4	14.35	31.62	15.49
High	Master Protein	P26373	60S ribosomal protein L13 OS=Homo sapiens GN=RPL13 PE=1 SV=4	RPL13	DOWN	0	FALSE	28.58	34	8	20	8	211	24.2	11.65	46.61	8	0	0.318	0.47	0.677	0.0267536	0.162478	0.375116	0.126778	0.358007	1	3088.6	982.6	1452.1	54.04	2.25	4.2
High	Master Protein	Q6NUQ4	Transmembrane protein 214 OS=Homo sapiens GN=TMEM214 PE=1 SV=2	TMEM214	DOWN	0	FALSE	5.162	3	2	2	2	689	77.1	9.14	4.7	2	0	0.32	0.498	0.644	0.0147158	0.142961	0.224224	0.109405	0.338361	1	293.7	94.1	146.2	36.53	12.19	4.92
High	Master Protein	P46778	60S ribosomal protein L21 OS=Homo sapiens GN=RPL21 PE=1 SV=2	RPL21	DOWN	0	FALSE	16.173	31	6	9	6	160	18.6	10.49	15.64	6	0	0.322	0.571	0.564	0.0374775	0.401239	0.215861	0.146415	0.591374	1	1793.3	578.2	1024.4	42.47	10.51	19.44
High	Master Protein	P35232	Prohibitin OS=Homo sapiens GN=PHB PE=1 SV=1	PHB	DOWN	0	FALSE	73.474	75	17	64	17	272	29.8	5.76	144.53	17	0	0.323	0.466	0.692	0.0055124	0.0237795	0.409933	0.0761373	0.205846	1	8855.4	2858.3	4128.5	28.83	23.47	7.15
High	Master Protein	Q9Y320	Thioredoxin-related transmembrane protein 2 OS=Homo sapiens GN=TMX2 PE=1 SV=1	TMX2	DOWN	0	FALSE	6.25	7	3	3	3	296	34	8.69	5.13	3	0	0.324	0.503	0.645	0.0302071	0.158247	0.431278	0.134402	0.353579	1	542.9	176.2	272.9	36.86	21.82	4.84
High	Master Protein	Q9Y512	Sorting and assembly machinery component 50 homolog OS=Homo sapiens GN=SAMM50 PE=1 SV=3	SAMM50	DOWN	0	FALSE	18.573	19	6	8	6	469	51.9	6.9	18.87	6	0	0.325	0.477	0.682	0.00149455	0.00467825	0.446758	0.0474707	0.122767	1	394.8	128.4	188.4	22.43	20.24	13.48
High	Master Protein	Q9BRX8	Redox-regulatory protein FAM213A OS=Homo sapiens GN=FAM213A PE=1 SV=3	PRXL2A	DOWN	0	FALSE	15.703	33	6	6	6	229	25.7	8.84	11.31	6	0	0.327	0.494	0.662	0.00211497	0.0146881	0.193454	0.0509399	0.177378	1	820.9	268.5	405.9	18.64	23.64	10.5
High	Master Protein	P62263	40S ribosomal protein S14 OS=Homo sapiens GN=RPS14 PE=1 SV=3	RPS14	DOWN	0	FALSE	30.733	42	8	20	8	151	16.3	10.05	53.92	8	0	0.328	0.408	0.804	0.0173535	0.0545742	0.620213	0.116722	0.244538	1	2416.1	792.4	985.9	56.53	10.13	7.43
High	Master Protein	P05023	Sodium/potassium-transporting ATPase subunit alpha-1 OS=Homo sapiens GN=ATP1A1 PE=1 SV=1	ATP1A1	DOWN	0	FALSE	111.211	27	26	65	23	1023	112.8	5.49	177.72	26	3	0.328	0.479	0.684	0.0110972	0.0655417	0.344262	0.0975521	0.259972	1	10029.2	3284.6	4802	31.52	23.39	1.76
High	Master Protein	A6NCS6	Uncharacterized protein C2orf72 OS=Homo sapiens GN=C2orf72 PE=1 SV=2	C2orf72	DOWN	0	FALSE	6.075	10	2	4	2	295	30.5	8.34	9.96	2	0	0.331	0.607	0.544	0.00949196	0.070957	0.267037	0.0918285	0.26399	1	395.9	130.9	240.4	14.26	34.37	19.74
High	Master Protein	Q9NZI8	Insulin-like growth factor 2 mRNA-binding protein 1 OS=Homo sapiens GN=IGF2BP1 PE=1 SV=2	IGF2BP1	DOWN	0	FALSE	93.672	45	24	50	20	577	63.4	9.2	109.09	24	4	0.336	0.517	0.65	0.00797901	0.0943323	0.163123	0.0858505	0.292669	1	7147.5	2402	3697.9	33.13	6.79	3.32
High	Master Protein	P48047	ATP synthase subunit O, mitochondrial OS=Homo sapiens GN=ATP5O PE=1 SV=1	ATP5PO	DOWN	0	FALSE	51.399	63	12	37	12	213	23.3	9.96	94.64	12	0	0.336	0.567	0.592	0.00462253	0.0294313	0.266496	0.070805	0.215854	1	7262.6	2438.7	4118.4	15.01	32.11	14.79
High	Master Protein	O14949	Cytochrome b-c1 complex subunit 8 OS=Homo sapiens GN=UQCRQ PE=1 SV=4	UQCRQ	DOWN	0	FALSE	8.185	13	2	5	2	82	9.9	10.08	10.39	2	0	0.339	0.491	0.69	0.000716951	0.00385205	0.182225	0.0407033	0.122767	1	1006.6	341.1	494.6	4.38	26.99	10.53
High	Master Protein	O00483	Cytochrome c oxidase subunit NDUFA4 OS=Homo sapiens GN=NDUFA4 PE=1 SV=1	NDUFA4	DOWN	0	FALSE	13.622	56	5	15	5	81	9.4	9.38	35.31	5	0	0.348	0.598	0.582	0.0100731	0.0718821	0.282614	0.0925666	0.265352	1	3686.6	1282.6	2205.2	23.06	31.53	18.74
High	Master Protein	P05783	Keratin, type I cytoskeletal 18 OS=Homo sapiens GN=KRT18 PE=1 SV=2	KRT18	DOWN	0	FALSE	157.809	64	30	122	22	430	48	5.45	339.07	30	8	0.357	0.401	0.89	0.0213463	0.0482881	0.778961	0.120916	0.23396	1	20163.5	7195	8086.5	36.62	11.37	10.17
High	Master Protein	O95292	Vesicle-associated membrane protein-associated protein B/C OS=Homo sapiens GN=VAPB PE=1 SV=3	VAPB	DOWN	0	FALSE	29.497	38	11	24	10	243	27.2	7.3	65.95	11	1	0.357	0.569	0.628	0.00286779	0.0133628	0.330423	0.0579055	0.171444	1	5116.8	1827.6	2912.1	7.77	28.93	14.33
High	Master Protein	Q9NR30	Nucleolar RNA helicase 2 OS=Homo sapiens GN=DDX21 PE=1 SV=5	DDX21	DOWN	0	FALSE	72.504	29	18	28	18	783	87.3	9.28	66.31	18	0	0.361	0.484	0.747	0.0498202	0.230346	0.489008	0.159891	0.429024	1	2707.3	978.4	1309.4	41.52	5.36	8.6
High	Master Protein	Q9HD33	39S ribosomal protein L47, mitochondrial OS=Homo sapiens GN=MRPL47 PE=1 SV=2	MRPL47	DOWN	0	FALSE	15.089	18	4	7	4	250	29.4	10.37	19.05	4	0	0.363	0.581	0.625	0.00163453	0.0120313	0.165431	0.0477799	0.165889	1	881.9	320.1	512.3	10.69	23.45	17.89
High	Master Protein	P09669	Cytochrome c oxidase subunit 6C OS=Homo sapiens GN=COX6C PE=1 SV=2	COX6C	DOWN	0	FALSE	12.796	41	4	8	4	75	8.8	10.39	25.73	4	0	0.364	0.57	0.639	0.00406869	0.0170694	0.397961	0.0676049	0.18341	1	1450.8	528.5	826.5	5.62	31.5	17.36
High	Master Protein	O75396	Vesicle-trafficking protein SEC22b OS=Homo sapiens GN=SEC22B PE=1 SV=4	SEC22B	DOWN	0	FALSE	29.981	39	6	13	6	215	24.6	6.92	36.61	6	0	0.373	0.648	0.576	0.0156207	0.157119	0.218716	0.112585	0.352048	1	1346.4	502.4	872.4	14.96	33.82	12.49
High	Master Protein	Q15717	ELAV-like protein 1 OS=Homo sapiens GN=ELAVL1 PE=1 SV=2	ELAVL1	DOWN	0	FALSE	37.345	40	11	18	11	326	36.1	9.17	45.56	11	0	0.376	0.509	0.739	0.00744622	0.0709324	0.199095	0.0823839	0.26399	1	1989.2	747.9	1011.7	32.31	10.61	2.03
High	Master Protein	Q8WVC0	RNA polymerase-associated protein LEO1 OS=Homo sapiens GN=LEO1 PE=1 SV=1	LEO1	DOWN	0	FALSE	8.818	3	2	3	2	666	75.4	4.51	8.03	2	0	0.377	0.415	0.908	0.000773867	0.00172462	0.589501	0.0412364	0.100977	1	158	59.5	65.5	28.3	9.76	13.12
High	Master Protein	Q6NUK1	Calcium-binding mitochondrial carrier protein SCaMC-1 OS=Homo sapiens GN=SLC25A24 PE=1 SV=2	SLC25A24	DOWN	0	FALSE	7.011	5	3	4	3	477	53.3	6.33	11.7	3	0	0.38	0.634	0.599	0.0176258	0.221975	0.177667	0.116722	0.422977	1	770.4	292.8	488.4	28.06	25.74	7.69
High	Master Protein	P08574	Cytochrome c1, heme protein, mitochondrial OS=Homo sapiens GN=CYC1 PE=1 SV=3	CYC1	DOWN	0	FALSE	9.985	17	3	5	3	325	35.4	9	7.62	3	0	0.381	0.443	0.861	0.0322589	0.0450385	0.958934	0.138193	0.232065	1	93.7	35.7	41.5	19.63	42.12	16.41
High	Master Protein	Q9H3K2	Growth hormone-inducible transmembrane protein OS=Homo sapiens GN=GHITM PE=1 SV=2	GHITM	DOWN	0	FALSE	17.253	12	5	7	5	345	37.2	9.94	16.72	5	0	0.384	0.564	0.68	0.00137087	0.00887161	0.181427	0.0462761	0.144051	1	1009.9	387.9	570	17.37	18.34	11.84
High	Master Protein	O15173	Membrane-associated progesterone receptor component 2 OS=Homo sapiens GN=PGRMC2 PE=1 SV=1	PGRMC2	DOWN	0	FALSE	21.439	26	6	16	5	223	23.8	4.88	45.11	6	0	0.396	0.437	0.907	0.0002079	0.000310162	0.802739	0.0288614	0.0459618	1	1880.7	745.1	821.7	17.06	5.57	8.96
High	Master Protein	O75947	ATP synthase subunit d, mitochondrial OS=Homo sapiens GN=ATP5H PE=1 SV=3	ATP5PD	DOWN	0	FALSE	51.946	86	12	38	12	161	18.5	5.3	86.5	12	0	0.401	0.475	0.845	0.00719774	0.0111186	0.908686	0.081913	0.161572	1	6400.3	2568.4	3039.1	27.61	15.16	9.69
High	Master Protein	Q96AG4	Leucine-rich repeat-containing protein 59 OS=Homo sapiens GN=LRRC59 PE=1 SV=1	LRRC59	DOWN	0	FALSE	95.116	59	20	99	20	307	34.9	9.57	225.86	20	0	0.401	0.492	0.816	0.000475094	0.00127161	0.428068	0.0396369	0.090061	1	10902.6	4374.7	5361.9	13.6	15.14	12.48
High	Master Protein	P51571	Translocon-associated protein subunit delta OS=Homo sapiens GN=SSR4 PE=1 SV=1	SSR4	DOWN	0	FALSE	12.985	31	4	8	4	173	19	6.15	18.44	4	0	0.409	0.525	0.778	0.00821465	0.0236845	0.61913	0.0858505	0.205634	1	378.1	154.5	198.5	23.83	19.84	8.15
High	Master Protein	P27824	Calnexin OS=Homo sapiens GN=CANX PE=1 SV=2	CANX	DOWN	0	FALSE	111.87	45	27	84	16	592	67.5	4.6	199.16	27	11	0.412	0.493	0.836	0.00029471	0.000677757	0.480836	0.0328129	0.0658403	1	12383.9	5107.5	6107.2	10.22	15.02	5.73
High	Master Protein	O00425	Insulin-like growth factor 2 mRNA-binding protein 3 OS=Homo sapiens GN=IGF2BP3 PE=1 SV=2	IGF2BP3	DOWN	0	FALSE	48.087	33	16	25	12	579	63.7	8.87	37.19	16	0	0.412	0.681	0.605	0.0358278	0.381699	0.217642	0.14409	0.569487	1	1005.2	414.2	684.3	27.81	22.1	7.87
High	Master Protein	P11717	Cation-independent mannose-6-phosphate receptor OS=Homo sapiens GN=IGF2R PE=1 SV=3	IGF2R	DOWN	0	FALSE	13.184	2	4	6	4	2491	274.2	5.94	14.2	4	0	0.413	0.49	0.843	0.0391264	0.125777	0.641317	0.1491	0.323146	1	159.9	66	78.3	36.64	22.57	34.94
High	Master Protein	P16104	Histone H2AX OS=Homo sapiens GN=H2AFX PE=1 SV=2	H2AX	DOWN	0	FALSE	33.796	44	7	41	4	143	15.1	10.74	107.04	7	5	0.415	0.354	1.174	0.0467543	0.0352929	0.9709	0.157676	0.218874	1	12052.3	5006.9	4265.9	45.03	43.53	7.87
High	Master Protein	Q9NQG1	Protein MANBAL OS=Homo sapiens GN=MANBAL PE=1 SV=1	MANBAL	DOWN	0	FALSE	4.844	27	2	2	2	85	9.5	9.16	4.73	2	0	0.422	0.566	0.746	0.00926575	0.047281	0.382836	0.0904263	0.233226	1	182	76.8	103	3.46	35.43	14.1
High	Master Protein	P45880	Voltage-dependent anion-selective channel protein 2 OS=Homo sapiens GN=VDAC2 PE=1 SV=2	VDAC2	DOWN	0	FALSE	86.054	66	16	73	16	294	31.5	7.56	188.98	16	0	0.425	0.635	0.669	0.00709951	0.0728987	0.18248	0.081913	0.266563	1	10016.5	4256	6363.1	22.92	20.64	13.06
High	Master Protein	O95831	Apoptosis-inducing factor 1, mitochondrial OS=Homo sapiens GN=AIFM1 PE=1 SV=1	AIFM1	DOWN	0	FALSE	65.161	33	16	40	16	613	66.9	8.95	85.86	16	0	0.426	0.556	0.767	0.0166748	0.0463526	0.675094	0.115453	0.232803	1	3467.2	1477.7	1927.2	16.36	31.24	6.68
High	Master Protein	P56385	ATP synthase subunit e, mitochondrial OS=Homo sapiens GN=ATP5I PE=1 SV=2	ATP5ME	DOWN	0	FALSE	9.826	45	3	6	3	69	7.9	9.35	8.92	3	0	0.431	0.399	1.079	0.0131932	0.0122663	0.997494	0.105729	0.165964	1	895.2	385.6	357.5	23.01	13.42	20.18
High	Master Protein	Q9Y3B7	39S ribosomal protein L11, mitochondrial OS=Homo sapiens GN=MRPL11 PE=1 SV=1	MRPL11	DOWN	0	FALSE	29.194	49	8	12	8	192	20.7	9.91	29.78	8	0	0.433	0.593	0.73	0.00126365	0.00430208	0.390695	0.0436683	0.122767	1	1759.7	761.5	1043.6	1.43	22.14	8.38
High	Master Protein	Q15006	ER membrane protein complex subunit 2 OS=Homo sapiens GN=EMC2 PE=1 SV=1	EMC2	DOWN	0	FALSE	11.21	15	4	4	4	297	34.8	6.57	8.92	4	0	0.435	0.668	0.651	0.00761385	0.0546758	0.265225	0.0837331	0.244538	1	273.5	119	182.8	17.91	23.85	15.85
High	Master Protein	Q08211	ATP-dependent RNA helicase A OS=Homo sapiens GN=DHX9 PE=1 SV=4	DHX9	DOWN	0	FALSE	51.095	15	14	20	14	1270	140.9	6.84	42.81	14	0	0.435	0.712	0.611	0.0493547	0.584167	0.182474	0.159707	0.745166	1	1656	721	1179.6	34.29	24.82	6.59
High	Master Protein	P53701	Cytochrome c-type heme lyase OS=Homo sapiens GN=HCCS PE=1 SV=1	HCCS	DOWN	0	FALSE	29.071	44	9	13	9	268	30.6	6.68	32.05	9	0	0.436	0.586	0.744	0.000440814	0.0026245	0.129555	0.039303	0.111597	1	1308.7	570.8	767.5	1.65	16.52	12.54
High	Master Protein	Q9Y5B9	FACT complex subunit SPT16 OS=Homo sapiens GN=SUPT16H PE=1 SV=1	SUPT16H	DOWN	0	FALSE	11.039	6	4	4	4	1047	119.8	5.66	7.99	4	0	0.436	0.666	0.654	0.0460782	0.35483	0.303595	0.156817	0.542925	1	143.1	62.4	95.4	35.33	9.63	9.8
High	Master Protein	Q9UKD2	mRNA turnover protein 4 homolog OS=Homo sapiens GN=MRTO4 PE=1 SV=2	MRTO4	DOWN	0	FALSE	16.1	27	6	7	6	239	27.5	8.29	17.54	6	0	0.437	0.698	0.626	0.00377863	0.0943058	0.0615125	0.0649048	0.292669	1	936.2	409	653.8	16.03	21.17	9.69
High	Master Protein	P05026	Sodium/potassium-transporting ATPase subunit beta-1 OS=Homo sapiens GN=ATP1B1 PE=1 SV=1	ATP1B1	DOWN	0	FALSE	47.346	32	9	23	9	303	35	8.53	62.41	9	0	0.439	0.553	0.793	0.00199751	0.00521532	0.56981	0.0506211	0.123048	1	3162.2	1387.7	1749.6	9.03	20.56	10.34
High	Master Protein	P20700	Lamin-B1 OS=Homo sapiens GN=LMNB1 PE=1 SV=2	LMNB1	DOWN	0	FALSE	154.003	55	39	100	34	586	66.4	5.16	270.54	39	3	0.44	0.422	1.043	0.000482482	0.000401621	0.960586	0.0396369	0.0501624	1	19400.3	8534.7	8182.3	15.28	10.78	3.19
High	Master Protein	Q9UL25	Ras-related protein Rab-21 OS=Homo sapiens GN=RAB21 PE=1 SV=3	RAB21	DOWN	0	FALSE	3.742	11	2	2	2	225	24.3	7.94	0	2	0	0.441	0.593	0.743	0.0399651	0.16635	0.529711	0.150155	0.36179	1	81	35.7	48.1	25.52	32.01	13.44
High	Master Protein	Q9NV31	U3 small nucleolar ribonucleoprotein protein IMP3 OS=Homo sapiens GN=IMP3 PE=1 SV=1	IMP3	DOWN	0	FALSE	6.915	21	3	4	3	184	21.8	9.5	4.31	3	0	0.441	0.593	0.744	0.0226821	0.0621823	0.694642	0.121365	0.257903	1	142.6	62.9	84.5	13.93	33.99	14.11
High	Master Protein	O75915	PRA1 family protein 3 OS=Homo sapiens GN=ARL6IP5 PE=1 SV=1	ARL6IP5	DOWN	0	FALSE	7.505	20	3	5	3	188	21.6	9.77	11.83	3	0	0.447	0.563	0.794	0.0230132	0.0652517	0.679909	0.122277	0.259972	1	818.6	366.2	461.2	9.97	41.21	8.49
High	Master Protein	P17301	Integrin alpha-2 OS=Homo sapiens GN=ITGA2 PE=1 SV=1	ITGA2	DOWN	0	FALSE	16.566	8	6	7	2	1181	129.2	5.31	10.29	6	4	0.448	0.597	0.749	0.00119771	0.00832726	0.15807	0.0434589	0.142507	1	516.6	231.2	308.7	13.42	14.04	8.14
High	Master Protein	P51572	B-cell receptor-associated protein 31 OS=Homo sapiens GN=BCAP31 PE=1 SV=3	BCAP31	DOWN	0	FALSE	48.084	39	14	32	14	246	28	8.44	81.46	14	0	0.449	0.639	0.703	0.00184216	0.0139027	0.167632	0.0490113	0.172818	1	8714.9	3913.8	5569.3	6.55	20.49	11.25
High	Master Protein	Q92896	Golgi apparatus protein 1 OS=Homo sapiens GN=GLG1 PE=1 SV=2	GLG1	DOWN	0	FALSE	125.112	38	42	75	42	1179	134.5	6.9	191.86	42	0	0.453	0.577	0.785	0.00313364	0.00781162	0.630018	0.0607559	0.138533	1	10762.5	4873.6	6211.7	9.86	22.08	10.48
High	Master Protein	Q96A33	Coiled-coil domain-containing protein 47 OS=Homo sapiens GN=CCDC47 PE=1 SV=1	CCDC47	DOWN	0	FALSE	28.482	25	10	12	10	483	55.8	4.87	34.34	10	0	0.457	0.565	0.809	0.00132206	0.00611654	0.271376	0.0449756	0.130494	1	1353.7	618.8	765.3	16.52	10.3	6.99
High	Master Protein	Q96EY1	DnaJ homolog subfamily A member 3, mitochondrial OS=Homo sapiens GN=DNAJA3 PE=1 SV=2	DNAJA3	DOWN	0	FALSE	7.014	5	2	2	2	480	52.5	9.26	5.77	2	0	0.458	0.548	0.836	0.00603197	0.0265941	0.407956	0.0784895	0.211545	1	215.1	98.6	117.9	29.44	13.86	7.07
High	Master Protein	Q9NS69	Mitochondrial import receptor subunit TOM22 homolog OS=Homo sapiens GN=TOMM22 PE=1 SV=3	TOMM22	DOWN	0	FALSE	14.696	34	4	8	4	142	15.5	4.34	15.98	4	0	0.458	0.595	0.769	0.0199312	0.066527	0.600023	0.120845	0.260159	1	619.5	283.7	368.8	18.14	26.93	7.16
High	Master Protein	O95202	LETM1 and EF-hand domain-containing protein 1, mitochondrial OS=Homo sapiens GN=LETM1 PE=1 SV=1	LETM1	DOWN	0	FALSE	37.644	17	11	19	11	739	83.3	6.7	44.92	11	0	0.46	0.598	0.769	0.00516968	0.0118925	0.70604	0.0753308	0.165889	1	1375	632.3	822	3.16	26.61	9.35
High	Master Protein	P31942	Heterogeneous nuclear ribonucleoprotein H3 OS=Homo sapiens GN=HNRNPH3 PE=1 SV=2	HNRNPH3	DOWN	0	FALSE	29.157	25	6	23	5	346	36.9	6.87	33.93	6	0	0.46	0.636	0.724	0.0209166	0.0917172	0.486121	0.120916	0.291304	1	1306.7	601.7	831.5	26.27	23.24	7.48
High	Master Protein	Q8TDN6	Ribosome biogenesis protein BRX1 homolog OS=Homo sapiens GN=BRIX1 PE=1 SV=2	BRIX1	DOWN	0	FALSE	4.802	6	2	2	2	353	41.4	9.92	3	2	0	0.461	0.685	0.673	0.0165093	0.294537	0.123001	0.1151	0.488948	1	351.8	162.1	240.9	29.18	11.6	11.83
High	Master Protein	Q96DA6	Mitochondrial import inner membrane translocase subunit TIM14 OS=Homo sapiens GN=DNAJC19 PE=1 SV=3	DNAJC19	DOWN	0	FALSE	14.864	34	4	6	4	116	12.5	10.1	17.77	4	0	0.463	0.584	0.794	0.000905925	0.00416597	0.243574	0.0412364	0.122767	1	842.8	390.5	492.1	10.92	17.75	9.01
High	Master Protein	Q8IWA5	Choline transporter-like protein 2 OS=Homo sapiens GN=SLC44A2 PE=1 SV=3	SLC44A2	DOWN	0	FALSE	7.33	4	2	3	2	706	80.1	8.57	2.27	2	0	0.469	0.626	0.749	0.00220538	0.0177119	0.166186	0.0521126	0.184791	1	140.2	65.8	87.7	1.8	22.55	12.45
High	Master Protein	P62269	40S ribosomal protein S18 OS=Homo sapiens GN=RPS18 PE=1 SV=3	RPS18	DOWN	0	FALSE	55.121	54	14	51	14	152	17.7	10.99	139.1	14	0	0.469	0.711	0.66	0.022459	0.110205	0.445292	0.121365	0.312224	1	6719.4	3152.9	4779.9	21.96	30.28	11.69
High	Master Protein	Q9H3N1	Thioredoxin-related transmembrane protein 1 OS=Homo sapiens GN=TMX1 PE=1 SV=1	TMX1	DOWN	0	FALSE	22.368	24	7	13	7	280	31.8	4.98	41.31	7	0	0.473	0.585	0.808	0.00481672	0.00871832	0.826735	0.0729854	0.144051	1	2666.9	1261.3	1560.3	10.76	21.1	7.6
High	Master Protein	Q07065	Cytoskeleton-associated protein 4 OS=Homo sapiens GN=CKAP4 PE=1 SV=2	CKAP4	DOWN	0	FALSE	154.531	69	37	88	36	602	66	5.92	264.17	37	1	0.474	0.558	0.848	0.000595991	0.00138891	0.536896	0.0399263	0.0926964	1	11892.9	5632.4	6638.5	13.07	9.47	7.61
High	Master Protein	Q8N183	Mimitin, mitochondrial OS=Homo sapiens GN=NDUFAF2 PE=1 SV=1	NDUFAF2	DOWN	0	FALSE	22.177	46	7	11	7	169	19.8	8.97	22.36	7	0	0.476	0.506	0.941	0.0236804	0.0320242	0.964282	0.122277	0.218874	1	1116.2	531.6	564.8	47.03	9.04	2.33
High	Master Protein	P13073	Cytochrome c oxidase subunit 4 isoform 1, mitochondrial OS=Homo sapiens GN=COX4I1 PE=1 SV=1	COX4I1	DOWN	0	FALSE	41.089	46	9	25	9	169	19.6	9.51	68.97	9	0	0.476	0.577	0.824	0.00127441	0.00468527	0.356642	0.0438668	0.122767	1	3336.1	1587.7	1926.1	15.89	7.81	7.22
High	Master Protein	P50402	Emerin OS=Homo sapiens GN=EMD PE=1 SV=1	EMD	DOWN	0	FALSE	16.33	23	5	9	5	254	29	5.5	29.46	5	0	0.478	0.588	0.814	0.00269303	0.00856704	0.48885	0.0577716	0.144022	1	1337.6	640	786.3	14.64	14.42	5.5
High	Master Protein	Q9UJZ1	Stomatin-like protein 2, mitochondrial OS=Homo sapiens GN=STOML2 PE=1 SV=1	STOML2	DOWN	0	FALSE	17.858	24	5	11	5	356	38.5	7.39	19.52	5	0	0.482	0.56	0.861	0.00140309	0.00332653	0.598521	0.0471817	0.115412	1	333.6	160.8	186.8	16.2	11.92	5.92
High	Master Protein	O76095	Protein JTB OS=Homo sapiens GN=JTB PE=1 SV=1	JTB	DOWN	0	FALSE	9.726	15	3	6	3	146	16.3	8.28	17.3	3	0	0.482	0.593	0.813	0.000681667	0.00353745	0.187566	0.0407033	0.118498	1	1417.2	683.8	840.7	10.05	11.91	12.77
High	Master Protein	Q9Y4W6	AFG3-like protein 2 OS=Homo sapiens GN=AFG3L2 PE=1 SV=2	AFG3L2	DOWN	0	FALSE	22.137	13	9	10	9	797	88.5	8.66	24.44	9	0	0.485	0.574	0.844	0.00993966	0.065341	0.305062	0.0923444	0.259972	1	1071.7	519.2	615.4	24.56	4.52	7.62
High	Master Protein	Q92575	UBX domain-containing protein 4 OS=Homo sapiens GN=UBXN4 PE=1 SV=2	UBXN4	DOWN	0	FALSE	9.166	10	4	5	4	508	56.7	6.38	10.26	4	0	0.486	0.549	0.886	0.000599982	0.00244946	0.250966	0.0399263	0.111597	1	1076.6	523.6	590.8	14.93	9.15	4.34
High	Master Protein	Q9BVC6	Transmembrane protein 109 OS=Homo sapiens GN=TMEM109 PE=1 SV=1	TMEM109	DOWN	0	FALSE	22.148	13	6	17	6	243	26.2	10.48	51.86	6	0	0.488	0.557	0.875	0.000825863	0.00158394	0.697448	0.0412364	0.0961233	1	3059.8	1492	1705.2	8.37	14.83	7.48
High	Master Protein	P05556	Integrin beta-1 OS=Homo sapiens GN=ITGB1 PE=1 SV=2	ITGB1	DOWN	0	FALSE	99.156	32	24	61	24	798	88.4	5.39	160.33	24	0	0.491	0.572	0.86	4.24858e-05	0.000101217	0.271929	0.0165698	0.0387846	1	9185.8	4513.6	5249.7	1.81	8	8.68
High	Master Protein	O94919	Endonuclease domain-containing 1 protein OS=Homo sapiens GN=ENDOD1 PE=1 SV=2	ENDOD1	DOWN	0	FALSE	19.775	21	7	11	7	500	55	5.71	12.23	7	0	0.503	0.647	0.777	0.0334747	0.13039	0.5532	0.140842	0.329035	1	583.9	293.4	377.8	24.17	14.04	7.8
High	Master Protein	Q13601	KRR1 small subunit processome component homolog OS=Homo sapiens GN=KRR1 PE=1 SV=4	KRR1	DOWN	0	FALSE	10.067	11	4	5	4	381	43.6	9.77	7.64	4	0	0.506	0.579	0.874	0.00317237	0.0145806	0.343326	0.0607559	0.177103	1	530.2	268.4	307.1	19.87	5.2	10.3
High	Master Protein	P19075	Tetraspanin-8 OS=Homo sapiens GN=TSPAN8 PE=1 SV=1	TSPAN8	DOWN	0	FALSE	10.262	20	3	5	3	237	26	5.6	14.34	3	0	0.509	0.553	0.92	0.00104073	0.00142062	0.918799	0.0418167	0.0940943	1	1290.1	656.2	713.2	9.79	14.26	4.03
High	Master Protein	Q9P0L0	Vesicle-associated membrane protein-associated protein A OS=Homo sapiens GN=VAPA PE=1 SV=3	VAPA	DOWN	0	FALSE	34.753	49	9	20	8	249	27.9	8.62	44.05	9	0	0.509	0.596	0.854	0.00162107	0.00529342	0.43273	0.0475846	0.123414	1	2579.6	1312.5	1536.9	18.16	3.44	7.74
High	Master Protein	Q9H0V9	VIP36-like protein OS=Homo sapiens GN=LMAN2L PE=1 SV=1	LMAN2L	DOWN	0	FALSE	4.643	9	3	3	3	348	39.7	8.38	5.97	3	0	0.509	0.624	0.815	0.0103228	0.0430645	0.46703	0.0937837	0.227304	1	404.4	205.8	252.4	20.15	21.12	7.45
High	Master Protein	Q9H9J2	39S ribosomal protein L44, mitochondrial OS=Homo sapiens GN=MRPL44 PE=1 SV=1	MRPL44	DOWN	0	FALSE	8.245	13	3	4	3	332	37.5	8.4	6.08	3	0	0.513	0.853	0.601	0.0210345	0.23692	0.202635	0.120916	0.433891	1	106.9	54.8	91.2	6.64	18.18	22.25
High	Master Protein	Q9Y3U8	60S ribosomal protein L36 OS=Homo sapiens GN=RPL36 PE=1 SV=3	RPL36	DOWN	0	FALSE	17.176	37	5	11	5	105	12.2	11.59	24.87	5	0	0.515	0.446	1.155	0.0460372	0.0490243	0.998553	0.156766	0.234603	1	1351.9	696.1	602.5	58.96	31.99	6.6
High	Master Protein	Q8WXX5	DnaJ homolog subfamily C member 9 OS=Homo sapiens GN=DNAJC9 PE=1 SV=1	DNAJC9	DOWN	0	FALSE	44.113	49	12	28	12	260	29.9	5.73	48.09	12	0	0.516	0.51	1.013	0.0397987	0.0326822	0.985296	0.150048	0.218874	1	1417	731.8	722.3	28.16	17.76	12.39
High	Master Protein	Q8WWI5	Choline transporter-like protein 1 OS=Homo sapiens GN=SLC44A1 PE=1 SV=1	SLC44A1	DOWN	0	FALSE	5.78	3	2	2	2	657	73.3	8.6	6.8	2	0	0.516	0.589	0.877	0.0101074	0.0143042	0.94435	0.0927271	0.175881	1	292	150.7	171.9	6.13	27.49	4.24
High	Master Protein	Q5T280	Putative methyltransferase C9orf114 OS=Homo sapiens GN=C9orf114 PE=1 SV=3	SPOUT1	DOWN	0	FALSE	4.662	5	2	2	2	376	42	7.43	2	2	0	0.517	0.667	0.775	0.00160067	0.0153894	0.119997	0.0475846	0.178901	1	107.1	55.4	71.4	16.67	7.83	7.01
High	Master Protein	O14495	Phospholipid phosphatase 3 OS=Homo sapiens GN=PLPP3 PE=1 SV=1	PLPP3	DOWN	0	FALSE	5.931	7	2	2	2	311	35.1	9.14	5.39	2	0	0.519	0.632	0.821	0.000632834	0.0030617	0.201214	0.0404695	0.115146	1	147.8	76.7	93.4	12.88	6.05	7.36
High	Master Protein	Q10471	Polypeptide N-acetylgalactosaminyltransferase 2 OS=Homo sapiens GN=GALNT2 PE=1 SV=1	GALNT2	DOWN	0	FALSE	11.453	11	5	7	5	571	64.7	8.35	10.66	5	0	0.523	0.705	0.742	0.0251338	0.126417	0.440418	0.123175	0.32422	1	366	191.3	257.9	19.24	24.96	6.84
High	Master Protein	Q9ULC3	Ras-related protein Rab-23 OS=Homo sapiens GN=RAB23 PE=1 SV=1	RAB23	DOWN	0	FALSE	11.339	21	4	4	4	237	26.6	6.6	9.81	4	0	0.523	0.758	0.691	0.0017392	0.0235727	0.0843185	0.0484261	0.205239	1	269.6	141.1	204.3	4.93	14.54	12.32
High	Master Protein	P32004	Neural cell adhesion molecule L1 OS=Homo sapiens GN=L1CAM PE=1 SV=2	L1CAM	DOWN	0	FALSE	4.473	3	2	3	2	1257	139.9	6.24	2.5	2	0	0.524	0.585	0.896	0.00353535	0.0065267	0.803639	0.0632229	0.131481	1	150.8	79.1	88.2	10.01	21.34	4.59
High	Master Protein	Q9NW97	Transmembrane protein 51 OS=Homo sapiens GN=TMEM51 PE=1 SV=1	TMEM51	DOWN	0	FALSE	6.584	7	2	3	2	253	27.7	5.53	2.51	2	0	0.528	0.621	0.849	0.000484324	0.00234238	0.1823	0.0396369	0.111597	1	132.4	69.9	82.3	7.09	7.17	13.43
High	Master Protein	Q03252	Lamin-B2 OS=Homo sapiens GN=LMNB2 PE=1 SV=4	LMNB2	DOWN	0	FALSE	91.006	47	32	56	27	620	69.9	5.59	148.04	32	0	0.534	0.498	1.074	0.000747715	0.000713633	0.997757	0.0412364	0.0662387	1	7494.1	4005	3728.7	12.63	10.95	3.91
High	Master Protein	Q00765	Receptor expression-enhancing protein 5 OS=Homo sapiens GN=REEP5 PE=1 SV=3	REEP5	DOWN	0	FALSE	29.076	22	8	13	8	189	21.5	8.1	40.37	8	0	0.54	0.698	0.773	0.0148508	0.0480046	0.599724	0.110034	0.233818	1	3066.9	1655.3	2140.4	18.71	22.59	11.33
High	Master Protein	Q92520	Protein FAM3C OS=Homo sapiens GN=FAM3C PE=1 SV=1	FAM3C	DOWN	0	FALSE	21.579	28	7	11	7	227	24.7	8.29	23.93	7	0	0.541	0.643	0.841	0.00581094	0.0162562	0.611743	0.0776836	0.178901	1	1300.5	704.1	836.8	9.22	18.7	10.47
High	Master Protein	O94826	Mitochondrial import receptor subunit TOM70 OS=Homo sapiens GN=TOMM70 PE=1 SV=1	TOMM70	DOWN	0	FALSE	29.252	17	9	16	9	608	67.4	7.12	39.34	9	0	0.541	0.732	0.738	0.00942923	0.0768236	0.245167	0.0916359	0.270616	1	1835.5	992.5	1344.3	20.72	13.67	9.12
High	Master Protein	Q9UEU0	Vesicle transport through interaction with t-SNAREs homolog 1B OS=Homo sapiens GN=VTI1B PE=1 SV=3	VTI1B	DOWN	0	FALSE	12.261	19	4	5	4	232	26.7	9.04	15.01	4	0	0.543	0.641	0.848	0.00210542	0.00637	0.493831	0.0509111	0.130494	1	790.6	429.7	506.9	4.1	12.71	14.67
High	Master Protein	Q14008	Cytoskeleton-associated protein 5 OS=Homo sapiens GN=CKAP5 PE=1 SV=3	CKAP5	DOWN	0	FALSE	7.838	2	3	3	3	2032	225.4	7.8	2.07	3	0	0.543	1.132	0.479	0.0430623	0.860332	0.0229974	0.152689	0.972323	1	161.5	87.6	182.9	23.38	15.92	18.88
High	Master Protein	P12273	Prolactin-inducible protein OS=Homo sapiens GN=PIP PE=1 SV=1	PIP	DOWN	0	FALSE	9.863	38	4	4	4	146	16.6	8.05	6.66	4	0	0.544	0.538	1.011	0.0442162	0.0313681	0.956451	0.154416	0.218866	1	243.7	132.5	131.1	40.61	6.84	7.27
High	Master Protein	Q9NY12	H/ACA ribonucleoprotein complex subunit 1 OS=Homo sapiens GN=GAR1 PE=1 SV=1	GAR1	DOWN	0	FALSE	17.538	26	6	9	6	217	22.3	10.92	20.69	6	0	0.546	0.618	0.883	0.0326447	0.121634	0.571457	0.138954	0.318849	1	659	359.9	407.6	25.52	19.33	11.39
High	Master Protein	P21796	Voltage-dependent anion-selective channel protein 1 OS=Homo sapiens GN=VDAC1 PE=1 SV=2	VDAC1	DOWN	0	FALSE	171.961	86	23	185	9	283	30.8	8.54	492.92	23	20	0.55	0.603	0.911	0.000672443	0.00174397	0.479516	0.0407033	0.100977	1	21313	11715.4	12856	8.67	9.65	11.53
High	Master Protein	Q9NY61	Protein AATF OS=Homo sapiens GN=AATF PE=1 SV=1	AATF	DOWN	0	FALSE	14.796	11	4	6	4	560	63.1	4.94	9.71	4	0	0.553	0.65	0.851	0.00825497	0.0626406	0.255616	0.0858505	0.258658	1	113.2	62.6	73.6	4.65	27.48	5.97
High	Master Protein	Q99541	Perilipin-2 OS=Homo sapiens GN=PLIN2 PE=1 SV=2	PLIN2	DOWN	0	FALSE	21.818	21	7	8	7	437	48	6.8	22.29	7	0	0.555	0.831	0.668	0.0204031	0.297183	0.154935	0.120916	0.49165	1	918	509.6	762.5	9.31	21.74	11.27
High	Master Protein	Q96QR8	Transcriptional activator protein Pur-beta OS=Homo sapiens GN=PURB PE=1 SV=3	PURB	DOWN	0	FALSE	5.152	14	2	3	2	312	33.2	5.43	2.09	2	0	0.557	0.863	0.645	0.0146307	0.437295	0.0693785	0.109097	0.622888	1	42	23.4	36.3	17.45	9.64	16.98
High	Master Protein	Q9Y624	Junctional adhesion molecule A OS=Homo sapiens GN=F11R PE=1 SV=1	F11R	DOWN	0	FALSE	54.329	55	15	41	15	299	32.6	7.9	107.43	15	0	0.561	0.581	0.965	1.2166e-05	1.92938e-05	0.543506	0.00886394	0.0241873	1	5600.7	3141.4	3254	7.1	2.88	3.73
High	Master Protein	Q9BYN8	28S ribosomal protein S26, mitochondrial OS=Homo sapiens GN=MRPS26 PE=1 SV=1	MRPS26	DOWN	0	FALSE	5.013	10	2	2	2	205	24.2	10.39	6.7	2	0	0.565	0.804	0.703	0.0197243	0.133337	0.330063	0.120489	0.330432	1	540.9	305.8	434.9	5.31	23.58	13.3
High	Master Protein	Q15388	Mitochondrial import receptor subunit TOM20 homolog OS=Homo sapiens GN=TOMM20 PE=1 SV=1	TOMM20	DOWN	0	FALSE	5.141	17	2	2	2	145	16.3	8.6	4.33	2	0	0.57	0.604	0.944	0.00374906	0.00423072	0.990789	0.0647788	0.122767	1	131.9	75.2	79.7	16.32	6.43	12.01
High	Master Protein	P00167	Cytochrome b5 OS=Homo sapiens GN=CYB5A PE=1 SV=2	CYB5A	DOWN	0	FALSE	15.528	34	4	10	4	134	15.3	4.96	30.92	4	0	0.573	0.643	0.892	0.00824618	0.0242292	0.610169	0.0858505	0.206612	1	1105.5	633.6	710.4	16.25	14.45	12.78
High	Master Protein	O75381	Peroxisomal membrane protein PEX14 OS=Homo sapiens GN=PEX14 PE=1 SV=1	PEX14	DOWN	0	FALSE	9.467	11	3	6	3	377	41.2	4.94	14.6	3	0	0.574	0.674	0.851	0.0168447	0.0305888	0.865066	0.115656	0.218317	1	272.2	156.3	183.6	9.63	21.36	10.28
High	Master Protein	P42167	Lamina-associated polypeptide 2, isoforms beta/gamma OS=Homo sapiens GN=TMPO PE=1 SV=2	TMPO	DOWN	0	FALSE	89.565	57	21	56	11	454	50.6	9.38	166.5	21	12	0.574	0.742	0.774	0.00244097	0.0119415	0.300853	0.0550775	0.165889	1	5420.1	3113.8	4023.2	10.81	9.43	13.62
High	Master Protein	R4GN18	Membrane cofactor protein (Fragment) OS=Homo sapiens GN=CD46 PE=1 SV=1	CD46	DOWN	0	FALSE	7.902	19	2	4	2	78	8.5	9.07	15.61	2	0	0.575	0.636	0.903	0.00558164	0.0275389	0.360256	0.0766096	0.213246	1	772.8	444.1	491.7	10.91	22.79	11.19
High	Master Protein	O00566	U3 small nucleolar ribonucleoprotein protein MPP10 OS=Homo sapiens GN=MPHOSPH10 PE=1 SV=2	MPHOSPH10	DOWN	0	FALSE	21.941	12	7	10	7	681	78.8	4.86	26.09	7	0	0.576	0.63	0.915	6.44351e-05	0.000112557	0.567893	0.0208086	0.0387846	1	1538.7	886.2	968.7	6.57	4.99	6.15
High	Master Protein	P51654	Glypican-3 OS=Homo sapiens GN=GPC3 PE=1 SV=1	GPC3	DOWN	0	FALSE	10.182	8	4	4	4	580	65.5	6.37	8.06	4	0	0.579	0.63	0.919	0.0377997	0.0589765	0.930779	0.146947	0.251175	1	344.2	199.3	216.8	22.5	8.25	9.95
High	Master Protein	P63173	60S ribosomal protein L38 OS=Homo sapiens GN=RPL38 PE=1 SV=2	RPL38	DOWN	0	FALSE	10.797	53	4	8	4	70	8.2	10.1	16.48	4	0	0.58	0.725	0.8	0.0105358	0.0400096	0.507888	0.0945733	0.222335	1	604.2	350.3	438	7.83	21.43	1.58
High	Master Protein	Q13151	Heterogeneous nuclear ribonucleoprotein A0 OS=Homo sapiens GN=HNRNPA0 PE=1 SV=1	HNRNPA0	DOWN	0	FALSE	32.707	38	9	17	9	305	30.8	9.29	44.35	9	0	0.581	0.696	0.836	0.0300263	0.347873	0.199808	0.133949	0.535496	1	1649.1	958.9	1147	23.34	7.7	10.68
High	Master Protein	Q5JRA6	Melanoma inhibitory activity protein 3 OS=Homo sapiens GN=MIA3 PE=1 SV=1	MIA3	DOWN	0	FALSE	4.425	1	3	3	3	1907	213.6	4.84	4.06	3	0	0.584	0.677	0.863	0.000573352	0.00316735	0.160876	0.0399263	0.115146	1	337.2	197	228.2	12.33	4.86	1.93
High	Master Protein	P62851	40S ribosomal protein S25 OS=Homo sapiens GN=RPS25 PE=1 SV=1	RPS25	DOWN	0	FALSE	32.688	37	7	32	7	125	13.7	10.11	84.82	7	0	0.591	0.63	0.938	0.0262852	0.0359079	0.962658	0.12627	0.218874	1	4031.3	2383.8	2541.4	30.12	4.51	6.3
High	Master Protein	P46087	Probable 28S rRNA (cytosine(4447)-C(5))-methyltransferase OS=Homo sapiens GN=NOP2 PE=1 SV=2	NOP2	DOWN	0	FALSE	88.029	35	26	50	21	812	89.2	9.23	101.49	26	5	0.591	0.843	0.701	0.00142092	0.159274	0.0103443	0.0472093	0.3549	1	4596.8	2715.2	3875.5	3.56	15.25	6.6
High	Master Protein	Q12907	Vesicular integral-membrane protein VIP36 OS=Homo sapiens GN=LMAN2 PE=1 SV=1	LMAN2	DOWN	0	FALSE	67.645	54	15	59	15	356	40.2	6.95	130.01	15	0	0.597	0.569	1.05	0.00158915	0.00110575	0.894349	0.0475846	0.082629	1	5339.3	3186.8	3036.4	12.09	13.35	3.73
High	Master Protein	Q99523	Sortilin OS=Homo sapiens GN=SORT1 PE=1 SV=3	SORT1	DOWN	0	FALSE	9.548	6	4	4	4	831	92	5.74	6.05	4	0	0.597	0.746	0.8	0.000561667	0.00622906	0.0625248	0.0399263	0.130494	1	157.3	93.9	117.3	6.3	9.69	6.09
High	Master Protein	O00264	Membrane-associated progesterone receptor component 1 OS=Homo sapiens GN=PGRMC1 PE=1 SV=3	PGRMC1	DOWN	0	FALSE	40.422	49	10	34	9	195	21.7	4.7	88.27	10	1	0.599	0.626	0.957	0.000412543	0.000467188	0.981596	0.039303	0.0551976	1	3609.9	2163.1	2259.2	4.73	9.52	6.63
High	Master Protein	O95297	Myelin protein zero-like protein 1 OS=Homo sapiens GN=MPZL1 PE=1 SV=1	MPZL1	DOWN	0	FALSE	16.076	22	5	7	5	269	29.1	8.72	23.75	5	0	0.6	0.669	0.897	0.000842214	0.00201033	0.551691	0.0412364	0.107932	1	1182.9	710.3	791.9	5.26	12.02	0.89
High	Master Protein	Q8N490	Probable hydrolase PNKD OS=Homo sapiens GN=PNKD PE=1 SV=2	PNKD	DOWN	0	FALSE	10.641	12	3	4	3	385	42.8	9.09	13.01	3	0	0.6	0.725	0.827	0.0002671	0.00337999	0.0348786	0.0316372	0.11589	1	485.7	291.4	352.3	2.09	2.18	11.95
High	Master Protein	Q9H307	Pinin OS=Homo sapiens GN=PNN PE=1 SV=4	PNN	DOWN	0	FALSE	31.015	15	10	16	10	717	81.6	7.14	43.09	10	0	0.607	0.64	0.949	0.0140908	0.0668517	0.435009	0.107877	0.260159	1	1734.5	1053.5	1110.4	18.72	25.68	8.48
High	Master Protein	P42766	60S ribosomal protein L35 OS=Homo sapiens GN=RPL35 PE=1 SV=2	RPL35	DOWN	0	FALSE	28.662	45	8	18	8	123	14.5	11.05	49.96	8	0	0.609	0.618	0.986	0.00679549	0.0143476	0.764718	0.0815371	0.175935	1	2863.1	1744.5	1768.7	16.45	19.49	2.75
High	Master Protein	Q96KC8	DnaJ homolog subfamily C member 1 OS=Homo sapiens GN=DNAJC1 PE=1 SV=1	DNAJC1	DOWN	0	FALSE	7.769	8	4	4	4	554	63.8	8.63	2.45	4	0	0.611	0.698	0.876	0.00268107	0.017125	0.229004	0.0577716	0.18341	1	333.5	203.9	232.7	10.15	13.85	7.52
High	Master Protein	P20042	Eukaryotic translation initiation factor 2 subunit 2 OS=Homo sapiens GN=EIF2S2 PE=1 SV=2	EIF2S2	DOWN	0	FALSE	36.03	30	9	14	9	333	38.4	5.8	33.88	9	0	0.611	0.724	0.844	0.0172317	0.377209	0.0988317	0.116722	0.564232	1	1291.6	789.3	935	14.53	4	21.3
High	Master Protein	O00592	Podocalyxin OS=Homo sapiens GN=PODXL PE=1 SV=2	PODXL	DOWN	0	FALSE	13.828	7	4	9	4	558	58.6	5.49	22.75	4	0	0.614	0.666	0.923	4.53652e-05	0.000110091	0.266401	0.0165698	0.0387846	1	1343.1	825.1	894	4.31	3.11	5.91
High	Master Protein	P56182	Ribosomal RNA processing protein 1 homolog A OS=Homo sapiens GN=RRP1 PE=1 SV=1	RRP1	DOWN	0	FALSE	21.104	19	7	8	7	461	52.8	9.33	23.41	7	0	0.615	0.764	0.805	0.00044824	0.00642781	0.0402226	0.039303	0.130494	1	879.3	540.7	671.5	10.61	2.6	9.27
High	Master Protein	Q9Y5J1	U3 small nucleolar RNA-associated protein 18 homolog OS=Homo sapiens GN=UTP18 PE=1 SV=3	UTP18	DOWN	0	FALSE	5.455	5	2	3	2	556	62	8.76	7.16	2	0	0.615	0.836	0.735	0.0324983	0.585559	0.11717	0.138576	0.746615	1	147.5	90.7	123.4	27.69	23.27	4.74
High	Master Protein	O75695	Protein XRP2 OS=Homo sapiens GN=RP2 PE=1 SV=4	RP2	DOWN	0	FALSE	5.206	5	2	2	2	350	39.6	5.12	5.78	2	0	0.62	0.767	0.809	0.00253179	0.0163034	0.223086	0.0557568	0.178971	1	372.1	230.7	285.3	15.41	8.42	9.66
High	Master Protein	B7ZKQ9	SCARB1 protein OS=Homo sapiens GN=SCARB1 PE=1 SV=1	SCARB1	DOWN	0	FALSE	12.73	8	5	7	5	481	53.8	7.85	18.63	5	0	0.623	0.632	0.986	0.000430126	0.000565895	0.917423	0.039303	0.0610817	1	1152.5	718.3	728.4	8.14	5.7	5.58
High	Master Protein	P78310	Coxsackievirus and adenovirus receptor OS=Homo sapiens GN=CXADR PE=1 SV=1	CXADR	DOWN	0	FALSE	18.057	16	5	8	5	365	40	7.56	14.34	5	0	0.624	0.581	1.074	0.0034823	0.00183239	0.753777	0.0632229	0.102561	1	726.8	453.5	422.4	10	14.32	3.35
High	Master Protein	O75489	NADH dehydrogenase [ubiquinone] iron-sulfur protein 3, mitochondrial OS=Homo sapiens GN=NDUFS3 PE=1 SV=1	NDUFS3	DOWN	0	FALSE	25.747	37	8	12	8	264	30.2	7.5	20.25	8	0	0.632	0.682	0.926	0.0212427	0.0707397	0.603977	0.120916	0.263518	1	163.7	103.4	111.7	12.4	20.32	2.34
High	Master Protein	O43505	Beta-1,4-glucuronyltransferase 1 OS=Homo sapiens GN=B4GAT1 PE=1 SV=1	B4GAT1	DOWN	0	FALSE	5.265	6	2	2	2	415	47.1	7.2	5.4	2	0	0.636	0.741	0.859	0.00214812	0.0106037	0.287939	0.0511745	0.157399	1	230.8	146.8	171	8.82	7.49	10.1
High	Master Protein	P22223	Cadherin-3 OS=Homo sapiens GN=CDH3 PE=1 SV=2	CDH3	DOWN	0	FALSE	13.299	7	5	8	3	829	91.4	4.75	15.09	5	0	0.637	0.723	0.88	0.000108838	0.000866349	0.0397974	0.0241736	0.0694459	1	166.5	106	120.4	4.99	5.7	4.57
High	Master Protein	Q13595	Transformer-2 protein homolog alpha OS=Homo sapiens GN=TRA2A PE=1 SV=1	TRA2A	DOWN	0	FALSE	5.823	16	3	4	3	282	32.7	11.27	3.68	3	0	0.638	0.745	0.857	0.0128941	0.122682	0.223814	0.104966	0.319122	1	173.9	111	129.5	12.47	15.61	5.21
High	Master Protein	P09758	Tumor-associated calcium signal transducer 2 OS=Homo sapiens GN=TACSTD2 PE=1 SV=3	TACSTD2	DOWN	0	FALSE	4.255	8	2	2	2	323	35.7	8.87	2.24	2	0	0.641	0.733	0.874	0.000364764	0.00350236	0.0602071	0.037171	0.117773	1	140.9	90.3	103.3	7.35	10.07	3.59
High	Master Protein	Q12864	Cadherin-17 OS=Homo sapiens GN=CDH17 PE=2 SV=3	CDH17	DOWN	0	FALSE	92.495	35	20	52	20	832	92.2	5.14	150.82	20	0	0.647	0.66	0.981	0.00461974	0.00419506	0.994279	0.070805	0.122767	1	6252.1	4046.1	4126.5	14.32	6.13	2
High	Master Protein	Q8IYS2	Uncharacterized protein KIAA2013 OS=Homo sapiens GN=KIAA2013 PE=1 SV=1	KIAA2013	DOWN	0	FALSE	6.723	6	2	3	2	634	69.1	8.19	8.77	2	0	0.647	0.663	0.977	0.00123905	0.00147594	0.974132	0.0434589	0.0960479	1	388.2	251.4	257.3	3.41	8.56	8.14
High	Master Protein	Q13243	Serine/arginine-rich splicing factor 5 OS=Homo sapiens GN=SRSF5 PE=1 SV=1	SRSF5	DOWN	0	FALSE	14.126	13	4	11	3	272	31.2	11.59	28.14	4	0	0.648	0.698	0.929	0.0373584	0.210591	0.409009	0.146415	0.409974	1	693.4	449.5	483.9	2.36	33.93	10.12
High	Master Protein	P08842	Steryl-sulfatase OS=Homo sapiens GN=STS PE=1 SV=2	STS	DOWN	0	FALSE	15.097	12	6	6	6	583	65.5	7.66	13.53	6	0	0.653	0.721	0.907	0.0154595	0.0228696	0.936339	0.111982	0.203177	1	696.1	454.9	501.6	4.58	19.2	6.53

## Sheet: Table 6
Supplementary Table 6. The analysis of distribution of common and unique DRPs in three different cultures of Caco-2 cells: with low (+Anis-EVs Low) and high (+Anis-EVs High) concentration of Anis-EVs, and with Anisakis larvae (+Anis Larvae).
Group	Total no of proteins	Specific proteins
+ Anis Larvae + Anis-EVs High + Anis-EVs Low	3	VAPB CANX ATP1B1
+ Anis-EVs High + Anis-EVs Low	133	ENO1 L1CAM GSR RPL10A FAM3C AIFM1 TOMM20 APIP DNAJC9 LMAN2 PLPP3 PGAM1 SPOUT1 TMEM51 CNDP2 COX6C SRA1 LEO1 RPL36 GOT1 LMNB1 KIAA2013 ITGB1 SCRN1 PDS5A CXADR PGRMC1 PIP MRI1 LMAN2L HGD CYC1 MESD GHITM NASP MANBAL LMNB2 MPHOSPH10 SLC44A2 RPL35 LAP3 PPP1R14B SLC44A1 SHTN1 SEPHS1 NDUFAF2 PPIL1 ATP5PO PPIL4 PAFAH1B1 PGRMC2 HCCS BAG3 COX4I1 PCNP F11R HMGCS1 RPS25 HINT2 PRTFDC1 GMDS EMD JTB IDE PREP STR…
+ Anis Larvae + Anis-EVs High	7	HNRNPA0 RPL21 DDX18 RPS4X DDX21 IGF2BP1 ATP1A1
+ Anis-EVs Low	29	ACTL8 SUB1 DFFA YWHAG PAWR RBBP5 SDC4 CRK PPM1G NECTIN2 CAP1 ATP6V1A RTF1 VTN PSAT1 YWHAQ SGTA PSMD11 PPA1 HIST1H4A RBM22 APLP2 STIP1 TXLNA CES1 SNX3 RSU1 BIN1 DCD
+ Anis-EVs High	113	TMPO CDH3 SH3BGRL STT3A GCSH CRIP1 SSRP1 RPS18 STS BRIX1 PLBD2 H4C1; H4C2; H4C3; H4C4; H4C5; H4C6; H4C8; H4C9; H4C11; H4C12; H4C13; H4C14; H4C15; H4-16 NENF ESYT1 PPP6C GLO1 RPL7 MRTO4 IGF2BP3 PURB NUCKS1 RAB23 EMC2 MT-CO2 SET PCNA ELAVL1 GPC3 LSM2 MPZL1 TMX2 UTP18 GSS NDUFA4 IMP3 YAP1 EIF2S2 CKAP5 GALNT2 MIF TMEM214 RAD23B MIA3 PEX14 RRP1 IGF2R TPI1 SLC25A1 REEP5 SLC25A5 YWHAE EDF1 CHDH DNAJC1 N…
+ Anis Larvae	39	RPL10 SEC23A RPS11 NAPA PAFAH1B3 RDX MATR3 PLS1 CPOX RPS6 RPL22 PDZK1 TM9SF4 GRPEL1 NPEPPS FAM136A USP7 RPL17 MTREX NXF1 OLA1 COPZ1 UQCRC1 RPS3 ECI1 ILF3 RBBP7 HPDL PLEC ATP5PB ODR4 PIGT ATP5IF1 SRP9 RPL9 ETF1 RPS8 NAP1L1 HSPH1

## Sheet: Table 7
Supplementary Table 7. Statistically significant results of GO enrichement analysis of DRPs in CACO-2 cells after co-culture with A. simplex larvae
GO Category	ID	Description	GeneRatio	BgRatio	pvalue	p.adjust	qvalue	geneID	Count
BP	GO:0006614	SRP-dependent cotranslational protein targeting to membrane	11/48	105/18866	1.76518e-15	1.20779e-12	1.02987e-12	RPS3/RPS8/RPS11/RPS4X/RPL17/RPL9/RPS6/RPL22/RPL21/SRP9/RPL10	11
BP	GO:0006613	cotranslational protein targeting to membrane	11/48	109/18866	2.69897e-15	1.20779e-12	1.02987e-12	RPS3/RPS8/RPS11/RPS4X/RPL17/RPL9/RPS6/RPL22/RPL21/SRP9/RPL10	11			Total no of GO Ids
BP	GO:0000184	nuclear-transcribed mRNA catabolic process, nonsense-mediated decay	11/48	120/18866	8.00344e-15	1.79077e-12	1.52697e-12	RPS3/RPS8/RPS11/RPS4X/RPL17/RPL9/RPS6/RPL22/RPL21/ETF1/RPL10	11		BP	170
BP	GO:0045047	protein targeting to ER	11/48	120/18866	8.00344e-15	1.79077e-12	1.52697e-12	RPS3/RPS8/RPS11/RPS4X/RPL17/RPL9/RPS6/RPL22/RPL21/SRP9/RPL10	11		CC	69
BP	GO:0072599	establishment of protein localization to endoplasmic reticulum	11/48	124/18866	1.1577e-14	2.07229e-12	1.76702e-12	RPS3/RPS8/RPS11/RPS4X/RPL17/RPL9/RPS6/RPL22/RPL21/SRP9/RPL10	11		MF	49
BP	GO:0070972	protein localization to endoplasmic reticulum	11/48	152/18866	1.12631e-13	1.65359e-11	1.41e-11	RPS3/RPS8/RPS11/RPS4X/RPL17/RPL9/RPS6/RPL22/RPL21/SRP9/RPL10	11
BP	GO:0006612	protein targeting to membrane	12/48	210/18866	1.29331e-13	1.65359e-11	1.41e-11	PDZK1/RPS3/RPS8/RPS11/RPS4X/RPL17/RPL9/RPS6/RPL22/RPL21/SRP9/RPL10	12
BP	GO:0006605	protein targeting	15/48	444/18866	1.59941e-13	1.78934e-11	1.52575e-11	PDZK1/ATP5IF1/RPS3/RPS8/RPS11/RPS4X/RPL17/RPL9/RPS6/RPL22/NPEPPS/RPL21/GRPEL1/SRP9/RPL10	15
BP	GO:0006401	RNA catabolic process	14/48	415/18866	1.22018e-12	1.2134e-10	1.03465e-10	MTREX/IGF2BP1/RPS3/RPS8/RPS11/RPS4X/RPL17/RPL9/HNRNPA0/RPS6/RPL22/RPL21/ETF1/RPL10	14
BP	GO:0090150	establishment of protein localization to membrane	13/48	342/18866	1.98264e-12	1.77446e-10	1.51307e-10	ATP1B1/PDZK1/RPS3/RPS8/RPS11/RPS4X/RPL17/RPL9/RPS6/RPL22/RPL21/SRP9/RPL10	13
BP	GO:0000956	nuclear-transcribed mRNA catabolic process	11/48	210/18866	3.93883e-12	3.20478e-10	2.73268e-10	RPS3/RPS8/RPS11/RPS4X/RPL17/RPL9/RPS6/RPL22/RPL21/ETF1/RPL10	11
BP	GO:0006402	mRNA catabolic process	13/48	376/18866	6.54157e-12	4.87892e-10	4.16021e-10	IGF2BP1/RPS3/RPS8/RPS11/RPS4X/RPL17/RPL9/HNRNPA0/RPS6/RPL22/RPL21/ETF1/RPL10	13
BP	GO:0019083	viral transcription	10/48	178/18866	2.08017e-11	1.43212e-09	1.22115e-09	RPS3/RPS8/RPS11/RPS4X/RPL17/RPL9/RPS6/RPL22/RPL21/RPL10	10
BP	GO:0006413	translational initiation	10/48	192/18866	4.40544e-11	2.81633e-09	2.40146e-09	RPS3/RPS8/RPS11/RPS4X/RPL17/RPL9/RPS6/RPL22/RPL21/RPL10	10
BP	GO:0019080	viral gene expression	10/48	195/18866	5.13498e-11	3.06387e-09	2.61253e-09	RPS3/RPS8/RPS11/RPS4X/RPL17/RPL9/RPS6/RPL22/RPL21/RPL10	10
BP	GO:0006417	regulation of translation	8/48	450/18866	1.60839e-05	0.000899694	0.000767161	MATR3/IGF2BP1/RPS3/ILF3/RPS4X/SRP9/ETF1/RPL10	8
BP	GO:0042254	ribosome biogenesis	6/48	310/18866	0.000128758	0.00673989	0.00574704	MTREX/DDX21/RPS8/RPS6/DDX18/RPL10	6
BP	GO:0002181	cytoplasmic translation	4/48	103/18866	0.000135551	0.00673989	0.00574704	RPL17/RPL9/RPL22/ETF1	4
BP	GO:0006364	rRNA processing	5/48	227/18866	0.00027112	0.0127712	0.0108899	MTREX/DDX21/RPS8/RPS6/DDX18	5
BP	GO:0016072	rRNA metabolic process	5/48	238/18866	0.000337097	0.0150851	0.0128629	MTREX/DDX21/RPS8/RPS6/DDX18	5
BP	GO:0140115	export across plasma membrane	3/48	62/18866	0.000526097	0.0210952	0.0179877	ATP1A1/ATP1B1/PDZK1	3
BP	GO:0010248	establishment or maintenance of transmembrane electrochemical gradient	2/48	14/18866	0.000565682	0.0210952	0.0179877	ATP1A1/ATP1B1	2
BP	GO:0030007	cellular potassium ion homeostasis	2/48	14/18866	0.000565682	0.0210952	0.0179877	ATP1A1/ATP1B1	2
BP	GO:0045176	apical protein localization	2/48	14/18866	0.000565682	0.0210952	0.0179877	RDX/NAPA	2
BP	GO:0036376	sodium ion export across plasma membrane	2/48	15/18866	0.000651651	0.0233291	0.0198925	ATP1A1/ATP1B1	2
BP	GO:0072659	protein localization to plasma membrane	5/48	281/18866	0.000717513	0.0246468	0.0210161	RDX/ATP1B1/SEC23A/PDZK1/PLS1	5
BP	GO:0055119	relaxation of cardiac muscle	2/48	16/18866	0.000743536	0.0246468	0.0210161	ATP1A1/ATP1B1	2
BP	GO:0090114	COPII-coated vesicle budding	3/48	73/18866	0.000848389	0.0271181	0.0231234	NAPA/VAPB/SEC23A	3
BP	GO:0006883	cellular sodium ion homeostasis	2/48	18/18866	0.000944936	0.0291627	0.0248667	ATP1A1/ATP1B1	2
BP	GO:0043462	regulation of ATPase activity	3/48	79/18866	0.00106722	0.0318387	0.0271486	NAPA/ATP1B1/ATP5IF1	3
BP	GO:0046034	ATP metabolic process	5/48	311/18866	0.00112961	0.0320901	0.0273629	UQCRC1/ATP1B1/ATP5PB/ATP5IF1/OLA1	5
BP	GO:0048194	Golgi vesicle budding	3/48	81/18866	0.00114735	0.0320901	0.0273629	NAPA/VAPB/SEC23A	3
BP	GO:1903533	regulation of protein targeting	3/48	82/18866	0.00118881	0.0322419	0.0274924	PDZK1/ATP5IF1/NPEPPS	3
BP	GO:0022613	ribonucleoprotein complex biogenesis	6/48	482/18866	0.00133232	0.0350713	0.0299049	MTREX/DDX21/RPS8/RPS6/DDX18/RPL10	6
BP	GO:0006783	heme biosynthetic process	2/48	23/18866	0.00154992	0.0396336	0.0337952	ATP5IF1/CPOX	2
BP	GO:1903829	positive regulation of cellular protein localization	5/48	338/18866	0.00163168	0.0397588	0.0339019	RDX/PDZK1/TM9SF4/NPEPPS/PLS1	5
BP	GO:1990778	protein localization to cell periphery	5/48	340/18866	0.00167447	0.0397588	0.0339019	RDX/ATP1B1/SEC23A/PDZK1/PLS1	5
BP	GO:0086064	cell communication by electrical coupling involved in cardiac conduction	2/48	24/18866	0.00168808	0.0397588	0.0339019	ATP1A1/ATP1B1	2
BP	GO:0032528	microvillus organization	2/48	25/18866	0.0018319	0.0412824	0.0352011	RDX/PLS1	2
BP	GO:0006888	endoplasmic reticulum to Golgi vesicle-mediated transport	4/48	206/18866	0.00184503	0.0412824	0.0352011	NAPA/VAPB/SEC23A/COPZ1	4
BP	GO:0006626	protein targeting to mitochondrion	3/48	99/18866	0.0020428	0.043456	0.0370545	ATP5IF1/NPEPPS/GRPEL1	3
BP	GO:0032386	regulation of intracellular transport	5/48	358/18866	0.00209775	0.043456	0.0370545	RDX/PDZK1/TM9SF4/ATP5IF1/NPEPPS	5
BP	GO:0006779	porphyrin-containing compound biosynthetic process	2/48	27/18866	0.00213639	0.043456	0.0370545	ATP5IF1/CPOX	2
BP	GO:0033014	tetrapyrrole biosynthetic process	2/48	27/18866	0.00213639	0.043456	0.0370545	ATP5IF1/CPOX	2
BP	GO:0086013	membrane repolarization during cardiac muscle cell action potential	2/48	28/18866	0.002297	0.0455866	0.0388713	ATP1A1/ATP1B1	2
BP	GO:0017148	negative regulation of translation	4/48	220/18866	0.002343	0.0455866	0.0388713	IGF2BP1/RPS3/ILF3/SRP9	4
BP	GO:0032388	positive regulation of intracellular transport	4/48	222/18866	0.00242099	0.0459275	0.039162	RDX/PDZK1/TM9SF4/NPEPPS	4
BP	GO:0055075	potassium ion homeostasis	2/48	29/18866	0.00246315	0.0459275	0.039162	ATP1A1/ATP1B1	2
BP	GO:0006900	vesicle budding from membrane	3/48	110/18866	0.00275645	0.0483984	0.0412689	NAPA/VAPB/SEC23A	3
BP	GO:0010644	cell communication by electrical coupling	2/48	31/18866	0.00281198	0.0483984	0.0412689	ATP1A1/ATP1B1	2
BP	GO:0086011	membrane repolarization during action potential	2/48	31/18866	0.00281198	0.0483984	0.0412689	ATP1A1/ATP1B1	2
BP	GO:0090075	relaxation of muscle	2/48	31/18866	0.00281198	0.0483984	0.0412689	ATP1A1/ATP1B1	2
BP	GO:0042168	heme metabolic process	2/48	32/18866	0.00299459	0.0505423	0.0430969	ATP5IF1/CPOX	2
BP	GO:0030004	cellular monovalent inorganic cation homeostasis	3/48	114/18866	0.00304948	0.0505423	0.0430969	ATP1A1/ATP1B1/TM9SF4	3
BP	GO:0034249	negative regulation of cellular amide metabolic process	4/48	238/18866	0.00311043	0.0506151	0.043159	IGF2BP1/RPS3/ILF3/SRP9	4
BP	GO:0006891	intra-Golgi vesicle-mediated transport	2/48	34/18866	0.00337608	0.0531345	0.0453073	NAPA/COPZ1	2
BP	GO:0034470	ncRNA processing	5/48	400/18866	0.00338398	0.0531345	0.0453073	MTREX/DDX21/RPS8/RPS6/DDX18	5
BP	GO:0006778	porphyrin-containing compound metabolic process	2/48	39/18866	0.00442338	0.0682497	0.0581959	ATP5IF1/CPOX	2
BP	GO:0033157	regulation of intracellular protein transport	4/48	264/18866	0.00449914	0.0682497	0.0581959	PDZK1/TM9SF4/ATP5IF1/NPEPPS	4
BP	GO:0099622	cardiac muscle cell membrane repolarization	2/48	41/18866	0.00487917	0.0723974	0.0617325	ATP1A1/ATP1B1	2
BP	GO:0006839	mitochondrial transport	4/48	271/18866	0.00493434	0.0723974	0.0617325	ATP5PB/ATP5IF1/NPEPPS/GRPEL1	4
BP	GO:0072655	establishment of protein localization to mitochondrion	3/48	140/18866	0.00542036	0.0782456	0.0667192	ATP5IF1/NPEPPS/GRPEL1	3
BP	GO:1903214	regulation of protein targeting to mitochondrion	2/48	45/18866	0.00585274	0.0819522	0.0698799	ATP5IF1/NPEPPS	2
BP	GO:0070585	protein localization to mitochondrion	3/48	144/18866	0.00586027	0.0819522	0.0698799	ATP5IF1/NPEPPS/GRPEL1	3
BP	GO:1990573	potassium ion import across plasma membrane	2/48	48/18866	0.00663635	0.0913774	0.0779166	ATP1A1/ATP1B1	2
BP	GO:0086009	membrane repolarization	2/48	49/18866	0.00690758	0.093671	0.0798724	ATP1A1/ATP1B1	2
BP	GO:0048255	mRNA stabilization	2/48	51/18866	0.00746495	0.0997184	0.0850289	IGF2BP1/HNRNPA0	2
BP	GO:0055067	monovalent inorganic cation homeostasis	3/48	159/18866	0.00769769	0.100539	0.0857284	ATP1A1/ATP1B1/TM9SF4	3
BP	GO:0055078	sodium ion homeostasis	2/48	52/18866	0.00775103	0.100539	0.0857284	ATP1A1/ATP1B1	2
BP	GO:0034660	ncRNA metabolic process	5/48	493/18866	0.00811264	0.103726	0.0884461	MTREX/DDX21/RPS8/RPS6/DDX18	5
BP	GO:0032781	positive regulation of ATPase activity	2/48	55/18866	0.00863855	0.108894	0.0928532	NAPA/ATP1B1	2
BP	GO:0086065	cell communication involved in cardiac conduction	2/48	56/18866	0.00894406	0.11118	0.0948018	ATP1A1/ATP1B1	2
BP	GO:0046148	pigment biosynthetic process	2/48	57/18866	0.00925436	0.113461	0.0967471	ATP5IF1/CPOX	2
BP	GO:0043489	RNA stabilization	2/48	58/18866	0.00956944	0.114195	0.0973732	IGF2BP1/HNRNPA0	2
BP	GO:1902373	negative regulation of mRNA catabolic process	2/48	58/18866	0.00956944	0.114195	0.0973732	IGF2BP1/HNRNPA0	2
BP	GO:0033013	tetrapyrrole metabolic process	2/48	61/18866	0.010543	0.124158	0.105868	ATP5IF1/CPOX	2
BP	GO:0090316	positive regulation of intracellular protein transport	3/48	182/18866	0.0111119	0.129158	0.110132	PDZK1/TM9SF4/NPEPPS	3
BP	GO:0006986	response to unfolded protein	3/48	183/18866	0.0112772	0.129399	0.110337	CANX/VAPB/HSPH1	3
BP	GO:0048207	vesicle targeting, rough ER to cis-Golgi	2/48	66/18866	0.0122587	0.137144	0.116941	NAPA/SEC23A	2
BP	GO:0048208	COPII vesicle coating	2/48	66/18866	0.0122587	0.137144	0.116941	NAPA/SEC23A	2
BP	GO:1902369	negative regulation of RNA catabolic process	2/48	68/18866	0.012977	0.143387	0.122265	IGF2BP1/HNRNPA0	2
BP	GO:0006901	vesicle coating	2/48	70/18866	0.0137132	0.149675	0.127626	NAPA/SEC23A	2
BP	GO:0042440	pigment metabolic process	2/48	72/18866	0.0144672	0.15363	0.130999	ATP5IF1/CPOX	2
BP	GO:1903747	regulation of establishment of protein localization to mitochondrion	2/48	73/18866	0.0148509	0.15363	0.130999	ATP5IF1/NPEPPS	2
BP	GO:1903779	regulation of cardiac conduction	2/48	73/18866	0.0148509	0.15363	0.130999	ATP1A1/ATP1B1	2
BP	GO:0048193	Golgi vesicle transport	4/48	374/18866	0.0148953	0.15363	0.130999	NAPA/VAPB/SEC23A/COPZ1	4
BP	GO:0042273	ribosomal large subunit biogenesis	2/48	74/18866	0.0152389	0.15363	0.130999	DDX18/RPL10	2
BP	GO:0048199	vesicle targeting, to, from or within Golgi	2/48	74/18866	0.0152389	0.15363	0.130999	NAPA/SEC23A	2
BP	GO:0035966	response to topologically incorrect protein	3/48	205/18866	0.0152772	0.15363	0.130999	CANX/VAPB/HSPH1	3
BP	GO:0042274	ribosomal small subunit biogenesis	2/48	75/18866	0.0156312	0.153736	0.131089	RPS8/RPS6	2
BP	GO:0086001	cardiac muscle cell action potential	2/48	75/18866	0.0156312	0.153736	0.131089	ATP1A1/ATP1B1	2
BP	GO:0055117	regulation of cardiac muscle contraction	2/48	83/18866	0.0189239	0.184097	0.156978	ATP1A1/ATP1B1	2
BP	GO:0043624	cellular protein complex disassembly	3/48	224/18866	0.0193	0.185736	0.158375	RDX/NAPA/ETF1	3
BP	GO:0006890	retrograde vesicle-mediated transport, Golgi to endoplasmic reticulum	2/48	87/18866	0.0206705	0.194836	0.166135	NAPA/COPZ1	2
BP	GO:0006457	protein folding	3/48	230/18866	0.020681	0.194836	0.166135	CANX/HSPH1/GRPEL1	3
BP	GO:0002028	regulation of sodium ion transport	2/48	88/18866	0.0211173	0.194845	0.166142	ATP1A1/ATP1B1	2
BP	GO:1903312	negative regulation of mRNA metabolic process	2/48	88/18866	0.0211173	0.194845	0.166142	IGF2BP1/HNRNPA0	2
BP	GO:0006903	vesicle targeting	2/48	95/18866	0.0243565	0.209648	0.178765	NAPA/SEC23A	2
BP	GO:0051668	localization within membrane	2/48	95/18866	0.0243565	0.209648	0.178765	ATP1B1/SEC23A	2
BP	GO:0031943	regulation of glucocorticoid metabolic process	1/48	10/18866	0.0251592	0.209648	0.178765	ATP1A1	1
BP	GO:0032070	regulation of deoxyribonuclease activity	1/48	10/18866	0.0251592	0.209648	0.178765	RPS3	1
BP	GO:0034975	protein folding in endoplasmic reticulum	1/48	10/18866	0.0251592	0.209648	0.178765	CANX	1
BP	GO:0045792	negative regulation of cell size	1/48	10/18866	0.0251592	0.209648	0.178765	RDX	1
BP	GO:1902946	protein localization to early endosome	1/48	10/18866	0.0251592	0.209648	0.178765	RDX	1
BP	GO:0098659	inorganic cation import across plasma membrane	2/48	97/18866	0.0253172	0.209648	0.178765	ATP1A1/ATP1B1	2
BP	GO:0099587	inorganic ion import across plasma membrane	2/48	97/18866	0.0253172	0.209648	0.178765	ATP1A1/ATP1B1	2
BP	GO:0006942	regulation of striated muscle contraction	2/48	98/18866	0.0258033	0.209648	0.178765	ATP1A1/ATP1B1	2
BP	GO:0002474	antigen processing and presentation of peptide antigen via MHC class I	2/48	99/18866	0.0262932	0.209648	0.178765	CANX/SEC23A	2
BP	GO:0019886	antigen processing and presentation of exogenous peptide antigen via MHC class II	2/48	99/18866	0.0262932	0.209648	0.178765	CANX/SEC23A	2
BP	GO:0045069	regulation of viral genome replication	2/48	100/18866	0.0267869	0.209648	0.178765	VAPB/ILF3	2
BP	GO:1990542	mitochondrial transmembrane transport	2/48	101/18866	0.0272844	0.209648	0.178765	ATP5PB/GRPEL1	2
BP	GO:0006449	regulation of translational termination	1/48	11/18866	0.0276408	0.209648	0.178765	ETF1	1
BP	GO:0017085	response to insecticide	1/48	11/18866	0.0276408	0.209648	0.178765	CPOX	1
BP	GO:0046501	protoporphyrinogen IX metabolic process	1/48	11/18866	0.0276408	0.209648	0.178765	CPOX	1
BP	GO:0051132	NK T cell activation	1/48	11/18866	0.0276408	0.209648	0.178765	HSPH1	1
BP	GO:0070106	interleukin-27-mediated signaling pathway	1/48	11/18866	0.0276408	0.209648	0.178765	CANX	1
BP	GO:0070757	interleukin-35-mediated signaling pathway	1/48	11/18866	0.0276408	0.209648	0.178765	CANX	1
BP	GO:0090030	regulation of steroid hormone biosynthetic process	1/48	11/18866	0.0276408	0.209648	0.178765	ATP1A1	1
BP	GO:0002495	antigen processing and presentation of peptide antigen via MHC class II	2/48	103/18866	0.0282905	0.210578	0.179558	CANX/SEC23A	2
BP	GO:1903362	regulation of cellular protein catabolic process	3/48	260/18866	0.0283868	0.210578	0.179558	RDX/ATP5IF1/USP7	3
BP	GO:0002504	antigen processing and presentation of peptide or polysaccharide antigen via MHC class II	2/48	104/18866	0.0287991	0.210578	0.179558	CANX/SEC23A	2
BP	GO:0031330	negative regulation of cellular catabolic process	3/48	265/18866	0.0298007	0.210578	0.179558	IGF2BP1/HNRNPA0/USP7	3
BP	GO:0032414	positive regulation of ion transmembrane transporter activity	2/48	106/18866	0.0298274	0.210578	0.179558	ATP1B1/PDZK1	2
BP	GO:0002730	regulation of dendritic cell cytokine production	1/48	12/18866	0.0301161	0.210578	0.179558	DDX21	1
BP	GO:0031581	hemidesmosome assembly	1/48	12/18866	0.0301161	0.210578	0.179558	PLEC	1
BP	GO:0051639	actin filament network formation	1/48	12/18866	0.0301161	0.210578	0.179558	PLS1	1
BP	GO:0060081	membrane hyperpolarization	1/48	12/18866	0.0301161	0.210578	0.179558	ATP1A1	1
BP	GO:1905668	positive regulation of protein localization to endosome	1/48	12/18866	0.0301161	0.210578	0.179558	RDX	1
BP	GO:0002371	dendritic cell cytokine production	1/48	13/18866	0.0325853	0.21444	0.182851	DDX21	1
BP	GO:0015697	quaternary ammonium group transport	1/48	13/18866	0.0325853	0.21444	0.182851	PDZK1	1
BP	GO:0032530	regulation of microvillus organization	1/48	13/18866	0.0325853	0.21444	0.182851	PLS1	1
BP	GO:0032536	regulation of cell projection size	1/48	13/18866	0.0325853	0.21444	0.182851	PLS1	1
BP	GO:0070071	proton-transporting two-sector ATPase complex assembly	1/48	13/18866	0.0325853	0.21444	0.182851	TM9SF4	1
BP	GO:1903651	positive regulation of cytoplasmic transport	1/48	13/18866	0.0325853	0.21444	0.182851	RDX	1
BP	GO:1905666	regulation of protein localization to endosome	1/48	13/18866	0.0325853	0.21444	0.182851	RDX	1
BP	GO:1990403	embryonic brain development	1/48	13/18866	0.0325853	0.21444	0.182851	RPL10	1
BP	GO:0032411	positive regulation of transporter activity	2/48	114/18866	0.0340842	0.222667	0.189866	ATP1B1/PDZK1	2
BP	GO:1904925	positive regulation of autophagy of mitochondrion in response to mitochondrial depolarization	1/48	14/18866	0.0350484	0.227307	0.193822	ATP5IF1	1
BP	GO:0010822	positive regulation of mitochondrion organization	2/48	119/18866	0.0368582	0.228349	0.194711	ATP5IF1/NPEPPS	2
BP	GO:0000463	maturation of LSU-rRNA from tricistronic rRNA transcript (SSU-rRNA, 5.8S rRNA, LSU-rRNA)	1/48	15/18866	0.0375053	0.228349	0.194711	DDX18	1
BP	GO:0006122	mitochondrial electron transport, ubiquinol to cytochrome c	1/48	15/18866	0.0375053	0.228349	0.194711	UQCRC1	1
BP	GO:0032486	Rap protein signal transduction	1/48	15/18866	0.0375053	0.228349	0.194711	RDX	1
BP	GO:0034111	negative regulation of homotypic cell-cell adhesion	1/48	15/18866	0.0375053	0.228349	0.194711	RDX	1
BP	GO:0050862	positive regulation of T cell receptor signaling pathway	1/48	15/18866	0.0375053	0.228349	0.194711	RPS3	1
BP	GO:0090110	COPII-coated vesicle cargo loading	1/48	15/18866	0.0375053	0.228349	0.194711	SEC23A	1
BP	GO:1900119	positive regulation of execution phase of apoptosis	1/48	15/18866	0.0375053	0.228349	0.194711	RPS3	1
BP	GO:1904923	regulation of autophagy of mitochondrion in response to mitochondrial depolarization	1/48	15/18866	0.0375053	0.228349	0.194711	ATP5IF1	1
BP	GO:0043244	regulation of protein-containing complex disassembly	2/48	122/18866	0.0385632	0.233203	0.19885	RDX/ETF1	2
BP	GO:0042035	regulation of cytokine biosynthetic process	1/48	16/18866	0.0399561	0.2342	0.1997	IGF2BP1	1
BP	GO:0045989	positive regulation of striated muscle contraction	1/48	16/18866	0.0399561	0.2342	0.1997	ATP1A1	1
BP	GO:0070863	positive regulation of protein exit from endoplasmic reticulum	1/48	16/18866	0.0399561	0.2342	0.1997	TM9SF4	1
BP	GO:2000651	positive regulation of sodium ion transmembrane transporter activity	1/48	16/18866	0.0399561	0.2342	0.1997	ATP1B1	1
BP	GO:0030968	endoplasmic reticulum unfolded protein response	2/48	125/18866	0.040298	0.2342	0.1997	CANX/VAPB	2
BP	GO:0034605	cellular response to heat	2/48	125/18866	0.040298	0.2342	0.1997	HSPH1/RBBP7	2
BP	GO:0019079	viral genome replication	2/48	127/18866	0.0414708	0.237926	0.202877	VAPB/ILF3	2
BP	GO:1905477	positive regulation of protein localization to membrane	2/48	127/18866	0.0414708	0.237926	0.202877	PDZK1/PLS1	2
BP	GO:0030033	microvillus assembly	1/48	17/18866	0.0424008	0.240182	0.204801	RDX	1
BP	GO:0097067	cellular response to thyroid hormone stimulus	1/48	17/18866	0.0424008	0.240182	0.204801	RDX	1
BP	GO:0032780	negative regulation of ATPase activity	1/48	18/18866	0.0448393	0.249262	0.212543	ATP5IF1	1
BP	GO:0046885	regulation of hormone biosynthetic process	1/48	18/18866	0.0448393	0.249262	0.212543	ATP1A1	1
BP	GO:2000641	regulation of early endosome to late endosome transport	1/48	18/18866	0.0448393	0.249262	0.212543	RDX	1
BP	GO:0006704	glucocorticoid biosynthetic process	1/48	19/18866	0.0472718	0.256414	0.218642	ATP1A1	1
BP	GO:0030150	protein import into mitochondrial matrix	1/48	19/18866	0.0472718	0.256414	0.218642	GRPEL1	1
BP	GO:0061081	positive regulation of myeloid leukocyte cytokine production involved in immune response	1/48	19/18866	0.0472718	0.256414	0.218642	DDX21	1
BP	GO:2000010	positive regulation of protein localization to cell surface	1/48	19/18866	0.0472718	0.256414	0.218642	TM9SF4	1
BP	GO:0001508	action potential	2/48	138/18866	0.0481469	0.259587	0.221347	ATP1A1/ATP1B1	2
BP	GO:0009895	negative regulation of catabolic process	3/48	323/18866	0.0488678	0.261647	0.223104	IGF2BP1/HNRNPA0/USP7	3
BP	GO:0060048	cardiac muscle contraction	2/48	140/18866	0.0494004	0.261647	0.223104	ATP1A1/ATP1B1	2
BP	GO:0016082	synaptic vesicle priming	1/48	20/18866	0.0496983	0.261647	0.223104	NAPA	1
BP	GO:0042089	cytokine biosynthetic process	1/48	20/18866	0.0496983	0.261647	0.223104	IGF2BP1	1
CC	GO:0022626	cytosolic ribosome	10/48	110/19559	1.14061e-13	2.15575e-11	1.44077e-11	RPS3/RPS8/RPS11/RPS4X/RPL17/RPL9/RPS6/RPL22/RPL21/RPL10	10
CC	GO:0044391	ribosomal subunit	10/48	187/19559	2.3928e-11	2.2612e-09	1.51125e-09	RPS3/RPS8/RPS11/RPS4X/RPL17/RPL9/RPS6/RPL22/RPL21/RPL10	10
CC	GO:0005840	ribosome	11/48	270/19559	4.06984e-11	2.564e-09	1.71361e-09	CANX/RPS3/RPS8/RPS11/RPS4X/RPL17/RPL9/RPS6/RPL22/RPL21/RPL10	11
CC	GO:0022627	cytosolic small ribosomal subunit	5/48	47/19559	1.02002e-07	4.81959e-06	3.22111e-06	RPS3/RPS8/RPS11/RPS4X/RPS6	5
CC	GO:0022625	cytosolic large ribosomal subunit	5/48	58/19559	2.98612e-07	1.12875e-05	7.54389e-06	RPL17/RPL9/RPL22/RPL21/RPL10	5
CC	GO:0015935	small ribosomal subunit	5/48	74/19559	1.01945e-06	3.21127e-05	2.14621e-05	RPS3/RPS8/RPS11/RPS4X/RPS6	5
CC	GO:0005925	focal adhesion	8/48	415/19559	6.89141e-06	0.000186068	0.000124356	RDX/PLEC/RPS3/RPS8/RPS11/RPS4X/RPL9/RPL22	8
CC	GO:0030055	cell-substrate junction	8/48	423/19559	7.92186e-06	0.000187154	0.000125082	RDX/PLEC/RPS3/RPS8/RPS11/RPS4X/RPL9/RPL22	8
CC	GO:0015934	large ribosomal subunit	5/48	116/19559	9.39837e-06	0.000197366	0.000131907	RPL17/RPL9/RPL22/RPL21/RPL10	5
CC	GO:0030315	T-tubule	3/48	54/19559	0.000315108	0.00573463	0.00383267	ATP1A1/RDX/ATP1B1	3
CC	GO:0042383	sarcolemma	4/48	135/19559	0.000333762	0.00573463	0.00383267	ATP1A1/RDX/PLEC/ATP1B1	4
CC	GO:0005890	sodium:potassium-exchanging ATPase complex	2/48	12/19559	0.000383179	0.00603507	0.00403346	ATP1A1/ATP1B1	2
CC	GO:0098862	cluster of actin-based cell projections	4/48	159/19559	0.000619394	0.00900503	0.0060184	RDX/PLEC/PDZK1/PLS1	4
CC	GO:0090533	cation-transporting ATPase complex	2/48	18/19559	0.00087997	0.0118796	0.00793958	ATP1A1/ATP1B1	2
CC	GO:0098533	ATPase dependent transmembrane transport complex	2/48	24/19559	0.00157256	0.0198143	0.0132426	ATP1A1/ATP1B1	2
CC	GO:0042470	melanosome	3/48	105/19559	0.00218179	0.0235356	0.0157297	ATP1A1/CANX/NAP1L1	3
CC	GO:0048770	pigment granule	3/48	105/19559	0.00218179	0.0235356	0.0157297	ATP1A1/CANX/NAP1L1	3
CC	GO:0005903	brush border	3/48	106/19559	0.00224149	0.0235356	0.0157297	PLEC/PDZK1/PLS1	3
CC	GO:0036464	cytoplasmic ribonucleoprotein granule	4/48	233/19559	0.00253266	0.0251933	0.0168377	NXF1/IGF2BP1/RPS4X/RPS6	4
CC	GO:0035770	ribonucleoprotein granule	4/48	243/19559	0.00294638	0.0278432	0.0186087	NXF1/IGF2BP1/RPS4X/RPS6	4
CC	GO:0005790	smooth endoplasmic reticulum	2/48	34/19559	0.00314685	0.0283216	0.0189284	CANX/RPL10	2
CC	GO:0098800	inner mitochondrial membrane protein complex	3/48	138/19559	0.00471372	0.0404952	0.0270644	UQCRC1/ATP5PB/GRPEL1	3
CC	GO:0005743	mitochondrial inner membrane	5/48	489/19559	0.00676708	0.0548481	0.036657	UQCRC1/ATP5PB/RPS3/CPOX/GRPEL1	5
CC	GO:0014704	intercalated disc	2/48	51/19559	0.00696483	0.0548481	0.036657	ATP1A1/ATP1B1	2
CC	GO:0030120	vesicle coat	2/48	56/19559	0.00834721	0.0631049	0.0421754	SEC23A/COPZ1	2
CC	GO:0016328	lateral plasma membrane	2/48	65/19559	0.0111175	0.0808157	0.0540122	ATP1A1/ATP1B1	2
CC	GO:0016324	apical plasma membrane	4/48	361/19559	0.0117266	0.082086	0.0548612	ATP1A1/RDX/ATP1B1/PDZK1	4
CC	GO:0005844	polysome	2/48	69/19559	0.0124616	0.0841159	0.0562178	RPS3/RPS4X	2
CC	GO:0010494	cytoplasmic stress granule	2/48	74/19559	0.0142364	0.0896895	0.0599429	NXF1/IGF2BP1	2
CC	GO:0044291	cell-cell contact zone	2/48	74/19559	0.0142364	0.0896895	0.0599429	ATP1A1/ATP1B1	2
CC	GO:0030864	cortical actin cytoskeleton	2/48	80/19559	0.0165015	0.098904	0.0661013	RDX/PLS1	2
CC	GO:0098858	actin-based cell projection	3/48	220/19559	0.0167457	0.098904	0.0661013	RDX/PDZK1/IGF2BP1	3
CC	GO:0005901	caveola	2/48	82/19559	0.0172886	0.0990165	0.0661764	ATP1A1/ATP1B1	2
CC	GO:0005791	rough endoplasmic reticulum	2/48	84/19559	0.0180914	0.100567	0.0672127	CANX/SRP9	2
CC	GO:0045177	apical part of cell	4/48	433/19559	0.0214229	0.111093	0.0742473	ATP1A1/RDX/ATP1B1/PDZK1	4
CC	GO:0005902	microvillus	2/48	93/19559	0.0218947	0.111093	0.0742473	RDX/PDZK1	2
CC	GO:0030117	membrane coat	2/48	94/19559	0.0223361	0.111093	0.0742473	SEC23A/COPZ1	2
CC	GO:0048475	coated membrane	2/48	94/19559	0.0223361	0.111093	0.0742473	SEC23A/COPZ1	2
CC	GO:0098798	mitochondrial protein complex	3/48	265/19559	0.0271826	0.117564	0.0785721	UQCRC1/ATP5PB/GRPEL1	3
CC	GO:0030175	filopodium	2/48	106/19559	0.0279153	0.117564	0.0785721	RDX/IGF2BP1	2
CC	GO:0030863	cortical cytoskeleton	2/48	106/19559	0.0279153	0.117564	0.0785721	RDX/PLS1	2
CC	GO:0005759	mitochondrial matrix	4/48	473/19559	0.0284565	0.117564	0.0785721	ATP5PB/RPS3/ECI1/GRPEL1	4
CC	GO:0000276	mitochondrial proton-transporting ATP synthase complex, coupling factor F(o)	1/48	12/19559	0.0290632	0.117564	0.0785721	ATP5PB	1
CC	GO:0042405	nuclear inclusion body	1/48	12/19559	0.0290632	0.117564	0.0785721	NXF1	1
CC	GO:0030660	Golgi-associated vesicle membrane	2/48	112/19559	0.0308937	0.117564	0.0785721	SEC23A/COPZ1	2
CC	GO:0044853	plasma membrane raft	2/48	113/19559	0.0314019	0.117564	0.0785721	ATP1A1/ATP1B1	2
CC	GO:0030126	COPI vesicle coat	1/48	13/19559	0.0314474	0.117564	0.0785721	COPZ1	1
CC	GO:0036126	sperm flagellum	2/48	115/19559	0.0324283	0.117564	0.0785721	ATP1A1/ATP1B1	2
CC	GO:0000346	transcription export complex	1/48	14/19559	0.0338259	0.117564	0.0785721	NXF1	1
CC	GO:0005744	TIM23 mitochondrial import inner membrane translocase complex	1/48	14/19559	0.0338259	0.117564	0.0785721	GRPEL1	1
CC	GO:0005750	mitochondrial respiratory chain complex III	1/48	14/19559	0.0338259	0.117564	0.0785721	UQCRC1	1
CC	GO:0045263	proton-transporting ATP synthase complex, coupling factor F(o)	1/48	14/19559	0.0338259	0.117564	0.0785721	ATP5PB	1
CC	GO:0045275	respiratory chain complex III	1/48	14/19559	0.0338259	0.117564	0.0785721	UQCRC1	1
CC	GO:0097729	9+2 motile cilium	2/48	120/19559	0.0350514	0.117564	0.0785721	ATP1A1/ATP1B1	2
CC	GO:0016581	NuRD complex	1/48	15/19559	0.0361987	0.117564	0.0785721	RBBP7	1
CC	GO:0030127	COPII vesicle coat	1/48	15/19559	0.0361987	0.117564	0.0785721	SEC23A	1
CC	GO:0090545	CHD-type complex	1/48	15/19559	0.0361987	0.117564	0.0785721	RBBP7	1
CC	GO:0099059	integral component of presynaptic active zone membrane	1/48	15/19559	0.0361987	0.117564	0.0785721	CANX	1
CC	GO:0000176	nuclear exosome (RNase complex)	1/48	16/19559	0.0385658	0.117564	0.0785721	MTREX	1
CC	GO:0005786	signal recognition particle, endoplasmic reticulum targeting	1/48	16/19559	0.0385658	0.117564	0.0785721	SRP9	1
CC	GO:0035098	ESC/E(Z) complex	1/48	16/19559	0.0385658	0.117564	0.0785721	RBBP7	1
CC	GO:0044233	mitochondria-associated endoplasmic reticulum membrane	1/48	16/19559	0.0385658	0.117564	0.0785721	CANX	1
CC	GO:0030663	COPI-coated vesicle membrane	1/48	18/19559	0.0432829	0.129849	0.0867828	COPZ1	1
CC	GO:0043034	costamere	1/48	19/19559	0.045633	0.130676	0.0873359	PLEC	1
CC	GO:0048500	signal recognition particle	1/48	19/19559	0.045633	0.130676	0.0873359	SRP9	1
CC	GO:0098945	intrinsic component of presynaptic active zone membrane	1/48	19/19559	0.045633	0.130676	0.0873359	CANX	1
CC	GO:0045121	membrane raft	3/48	329/19559	0.0468036	0.13106	0.087592	ATP1A1/ATP1B1/PDZK1	3
CC	GO:0098857	membrane microdomain	3/48	330/19559	0.0471537	0.13106	0.087592	ATP1A1/ATP1B1/PDZK1	3
CC	GO:0071682	endocytic vesicle lumen	1/48	20/19559	0.0479774	0.131416	0.0878305	HSPH1	1
MF	GO:0003735	structural constituent of ribosome	10/47	202/18352	7.58668e-11	1.13042e-08	7.98598e-09	RPS3/RPS8/RPS11/RPS4X/RPL17/RPL9/RPS6/RPL22/RPL21/RPL10	10
MF	GO:0019843	rRNA binding	5/47	64/18352	6.02706e-07	4.49016e-05	3.17214e-05	DDX21/RPS3/RPS11/RPS4X/RPL9	5
MF	GO:0060590	ATPase regulator activity	4/47	41/18352	3.56675e-06	0.000177149	0.000125149	ATP1B1/ATP5IF1/HSPH1/GRPEL1	4
MF	GO:0000774	adenyl-nucleotide exchange factor activity	2/47	10/18352	0.00028513	0.0077634	0.00548456	HSPH1/GRPEL1	2
MF	GO:0005391	sodium:potassium-exchanging ATPase activity	2/47	11/18352	0.000347924	0.0077634	0.00548456	ATP1A1/ATP1B1	2
MF	GO:0008556	potassium transmembrane transporter activity, phosphorylative mechanism	2/47	11/18352	0.000347924	0.0077634	0.00548456	ATP1A1/ATP1B1	2
MF	GO:0008554	sodium transmembrane transporter activity, phosphorylative mechanism	2/47	12/18352	0.000416827	0.0077634	0.00548456	ATP1A1/ATP1B1	2
MF	GO:0030955	potassium ion binding	2/47	12/18352	0.000416827	0.0077634	0.00548456	ATP1A1/ATP1B1	2
MF	GO:0031420	alkali metal ion binding	2/47	17/18352	0.000851932	0.0141042	0.00996411	ATP1A1/ATP1B1	2
MF	GO:0003724	RNA helicase activity	3/47	77/18352	0.00100837	0.0150246	0.0106144	MTREX/DDX21/DDX18	3
MF	GO:0030506	ankyrin binding	2/47	20/18352	0.00118439	0.016043	0.0113338	ATP1A1/PLEC	2
MF	GO:0051117	ATPase binding	3/47	88/18352	0.00148323	0.0184167	0.0130108	RDX/ATP1B1/ATP5IF1	3
MF	GO:0060589	nucleoside-triphosphatase regulator activity	5/47	348/18352	0.00190154	0.0213517	0.0150842	ATP1B1/SEC23A/ATP5IF1/HSPH1/GRPEL1	5
MF	GO:0035925	mRNA 3'-UTR AU-rich region binding	2/47	26/18352	0.0020062	0.0213517	0.0150842	ILF3/HNRNPA0	2
MF	GO:0017091	AU-rich element binding	2/47	27/18352	0.00216317	0.0214874	0.0151801	ILF3/HNRNPA0	2
MF	GO:0015662	ion transmembrane transporter activity, phosphorylative mechanism	2/47	33/18352	0.00322235	0.0276357	0.0195237	ATP1A1/ATP1B1	2
MF	GO:0035198	miRNA binding	2/47	33/18352	0.00322235	0.0276357	0.0195237	MATR3/DDX21	2
MF	GO:0003730	mRNA 3'-UTR binding	3/47	117/18352	0.00333854	0.0276357	0.0195237	IGF2BP1/ILF3/HNRNPA0	3
MF	GO:0016887	ATPase activity	5/47	423/18352	0.00439822	0.0344913	0.0243669	ATP1B1/MTREX/DDX21/OLA1/DDX18	5
MF	GO:0043021	ribonucleoprotein complex binding	3/47	133/18352	0.00478109	0.0356191	0.0251636	OLA1/SRP9/ETF1	3
MF	GO:0045182	translation regulator activity	3/47	139/18352	0.00540511	0.0383506	0.0270933	IGF2BP1/ETF1/RPL10	3
MF	GO:0061980	regulatory RNA binding	2/47	45/18352	0.00592513	0.0401293	0.0283499	MATR3/DDX21	2
MF	GO:0051018	protein kinase A binding	2/47	51/18352	0.00755687	0.0489554	0.0345852	RDX/RPS3	2
MF	GO:0004386	helicase activity	3/47	160/18352	0.00796422	0.0494445	0.0349308	MTREX/DDX21/DDX18	3
MF	GO:0019829	ATPase-coupled cation transmembrane transporter activity	2/47	54/18352	0.00844029	0.0503041	0.035538	ATP1A1/ATP1B1	2
MF	GO:0043022	ribosome binding	2/47	57/18352	0.0093678	0.0534559	0.0377647	OLA1/ETF1	2
MF	GO:0042625	ATPase-coupled ion transmembrane transporter activity	2/47	58/18352	0.00968664	0.0534559	0.0377647	ATP1A1/ATP1B1	2
MF	GO:0045296	cadherin binding	4/47	332/18352	0.0101797	0.0541706	0.0382696	RDX/PLEC/VAPB/OLA1	4
MF	GO:0016835	carbon-oxygen lyase activity	2/47	74/18352	0.0154233	0.0792437	0.0559828	RPS3/ECI1	2
MF	GO:0003725	double-stranded RNA binding	2/47	76/18352	0.0162216	0.0805671	0.0569177	DDX21/ILF3	2
MF	GO:0004300	enoyl-CoA hydratase activity	1/47	10/18352	0.0253233	0.107805	0.0761603	ECI1	1
MF	GO:0016634	oxidoreductase activity, acting on the CH-CH group of donors, oxygen as acceptor	1/47	10/18352	0.0253233	0.107805	0.0761603	CPOX	1
MF	GO:0016679	oxidoreductase activity, acting on diphenols and related substances as donors	1/47	10/18352	0.0253233	0.107805	0.0761603	UQCRC1	1
MF	GO:0032356	oxidized DNA binding	1/47	10/18352	0.0253233	0.107805	0.0761603	RPS3	1
MF	GO:0070181	small ribosomal subunit rRNA binding	1/47	10/18352	0.0253233	0.107805	0.0761603	RPS3	1
MF	GO:0042626	ATPase-coupled transmembrane transporter activity	2/47	100/18352	0.0271047	0.112183	0.0792534	ATP1A1/ATP1B1	2
MF	GO:0005200	structural constituent of cytoskeleton	2/47	104/18352	0.0291397	0.114258	0.0807193	PLEC/PLS1	2
MF	GO:0051087	chaperone binding	2/47	104/18352	0.0291397	0.114258	0.0807193	ATP1A1/GRPEL1	2
MF	GO:0043023	ribosomal large subunit binding	1/47	12/18352	0.0303121	0.114376	0.0808027	OLA1	1
MF	GO:0015399	primary active transmembrane transporter activity	2/47	107/18352	0.030705	0.114376	0.0808027	ATP1A1/ATP1B1	2
MF	GO:0003906	DNA-(apurinic or apyrimidinic site) endonuclease activity	1/47	13/18352	0.0327971	0.116352	0.0821983	RPS3	1
MF	GO:1990825	sequence-specific mRNA binding	1/47	13/18352	0.0327971	0.116352	0.0821983	ETF1	1
MF	GO:0016863	intramolecular oxidoreductase activity, transposing C=C bonds	1/47	14/18352	0.0352759	0.122235	0.0863547	ECI1	1
MF	GO:0051082	unfolded protein binding	2/47	118/18352	0.0367212	0.124351	0.0878497	CANX/GRPEL1	2
MF	GO:0023026	MHC class II protein complex binding	1/47	16/18352	0.0402148	0.133156	0.0940698	ATP1B1	1
MF	GO:0034185	apolipoprotein binding	1/47	17/18352	0.042675	0.135289	0.0955768	CANX	1
MF	GO:1990380	Lys48-specific deubiquitinase activity	1/47	17/18352	0.042675	0.135289	0.0955768	USP7	1
MF	GO:0046933	proton-transporting ATP synthase activity, rotational mechanism	1/47	19/18352	0.0475769	0.147687	0.104335	ATP5PB	1
MF	GO:0046982	protein heterodimerization activity	3/47	321/18352	0.0488764	0.148624	0.104998	ATP1A1/ATP1B1/VAPB	3

## Sheet: Table 8
Supplementary Table 8. Statistically significant results of pathway enrichement analysis of DRPs in CACO-2 cells after co-culture with A. simplex larvae
ID	Description	GeneRatio	BgRatio	pvalue	p.adjust	qvalue	geneID	Count
hsa03010	Ribosome	10/31	167/8223	2.79912e-10	1.76344e-08	1.41429e-08	RPS3/RPS8/RPS11/RPS4X/RPL17/RPL9/RPS6/RPL22/RPL21/RPL10	10
hsa05171	Coronavirus disease - COVID-19	10/31	232/8223	6.94682e-09	2.18825e-07	1.75499e-07	RPS3/RPS8/RPS11/RPS4X/RPL17/RPL9/RPS6/RPL22/RPL21/RPL10	10
hsa04918	Thyroid hormone synthesis	3/31	75/8223	0.00272675	0.0521732	0.0418431	ATP1A1/CANX/ATP1B1	3
hsa04964	Proximal tubule bicarbonate reclamation	2/31	23/8223	0.00331258	0.0521732	0.0418431	ATP1A1/ATP1B1	2
hsa04260	Cardiac muscle contraction	3/31	87/8223	0.00415162	0.0523105	0.0419532	ATP1A1/UQCRC1/ATP1B1	3
hsa04960	Aldosterone-regulated sodium reabsorption	2/31	37/8223	0.00843891	0.0886086	0.0710645	ATP1A1/ATP1B1	2
hsa05014	Amyotrophic lateral sclerosis	5/31	364/8223	0.0108638	0.097774	0.0784153	UQCRC1/VAPB/MATR3/ATP5PB/NXF1	5
hsa04973	Carbohydrate digestion and absorption	2/31	47/8223	0.0133813	0.105377	0.0845132	ATP1A1/ATP1B1	2
hsa04961	Endocrine and other factor-regulated calcium reabsorption	2/31	53/8223	0.0168208	0.117745	0.0944325	ATP1A1/ATP1B1	2
hsa04978	Mineral absorption	2/31	60/8223	0.0212566	0.133917	0.107402	ATP1A1/ATP1B1	2
hsa04141	Protein processing in endoplasmic reticulum	3/31	171/8223	0.0259288	0.148501	0.119099	CANX/SEC23A/HSPH1	3
hsa04971	Gastric acid secretion	2/31	76/8223	0.0329786	0.173138	0.138857	ATP1A1/ATP1B1	2
hsa04911	Insulin secretion	2/31	86/8223	0.0413257	0.179892	0.144274	ATP1A1/ATP1B1	2
hsa04976	Bile secretion	2/31	89/8223	0.0439708	0.179892	0.144274	ATP1A1/ATP1B1	2
hsa04970	Salivary secretion	2/31	92/8223	0.0466779	0.179892	0.144274	ATP1A1/ATP1B1	2

## Sheet: Table 9
Supplementary Table 9. Statistically significant results of GO enrichement analysis of DRPs in CACO-2 cells after treatment with low concentration of Anis-EVs
GO Category	ID	Description	GeneRatio	BgRatio	pvalue	p.adjust	qvalue	geneID	Count
BP	GO:0006839	mitochondrial transport	15/161	271/18866	1.18028e-08	3.09351e-05	2.7544e-05	BAG3/YWHAG/YWHAQ/YWHAB/UBE2L3/SAMM50/ATP5PO/CYC1/ATP5PD/AIFM1/ATP5ME/LETM1/DNAJC19/STOML2/TOMM20	15
BP	GO:0046034	ATP metabolic process	15/161	311/18866	7.31212e-08	9.01939e-05	8.03068e-05	NUP43/TPR/ATP6V1A/PGAM1/PGK1/ENO1/ATP5PO/UQCRQ/COX6C/CYC1/ATP5PD/ATP5ME/ATP1B1/COX4I1/STOML2	15			Total no of GO Ids
BP	GO:0046500	S-adenosylmethionine metabolic process	5/161	16/18866	1.72186e-07	9.01939e-05	8.03068e-05	APIP/MRI1/MAT2B/MAT2A/AHCY	5		BP	404
BP	GO:1990542	mitochondrial transmembrane transport	9/161	101/18866	2.04899e-07	9.01939e-05	8.03068e-05	ATP5PO/CYC1/ATP5PD/AIFM1/ATP5ME/LETM1/DNAJC19/STOML2/TOMM20	9		CC	90
BP	GO:0052126	movement in host environment	11/161	169/18866	2.24598e-07	9.01939e-05	8.03068e-05	SNX3/IDE/PHB/ITGA2/ITGB1/VAPA/F11R/CD46/SCARB1/CXADR/NECTIN2	11		MF	72
BP	GO:0046718	viral entry into host cell	10/161	134/18866	2.27726e-07	9.01939e-05	8.03068e-05	SNX3/IDE/PHB/ITGA2/ITGB1/F11R/CD46/SCARB1/CXADR/NECTIN2	10
BP	GO:0019058	viral life cycle	15/161	341/18866	2.40884e-07	9.01939e-05	8.03068e-05	NUP43/CHMP1B/SNX3/TPR/IDE/PHB/VAPB/ITGA2/ITGB1/VAPA/F11R/CD46/SCARB1/CXADR/NECTIN2	15
BP	GO:0051701	interaction with host	12/161	212/18866	2.84923e-07	9.33478e-05	8.3115e-05	SNX3/IDE/PHB/VAPB/ITGA2/ITGB1/VAPA/F11R/CD46/SCARB1/CXADR/NECTIN2	12
BP	GO:0044409	entry into host	10/161	147/18866	5.39377e-07	0.000157079	0.00013986	SNX3/IDE/PHB/ITGA2/ITGB1/F11R/CD46/SCARB1/CXADR/NECTIN2	10
BP	GO:0006605	protein targeting	16/161	444/18866	1.34406e-06	0.000352279	0.000313662	BAG3/YWHAG/SGTA/YWHAQ/YWHAB/IDE/UBE2L3/RPL10A/SAMM50/AIFM1/DNAJC19/RPL36/VTI1B/TOMM20/RPS25/RPL35	16
BP	GO:0042776	mitochondrial ATP synthesis coupled proton transport	5/161	24/18866	1.58551e-06	0.000377784	0.000336371	ATP5PO/CYC1/ATP5PD/ATP5ME/STOML2	5
BP	GO:0015985	energy coupled proton transport, down electrochemical gradient	5/161	27/18866	2.94979e-06	0.000594723	0.000529529	ATP5PO/CYC1/ATP5PD/ATP5ME/STOML2	5
BP	GO:0015986	ATP synthesis coupled proton transport	5/161	27/18866	2.94979e-06	0.000594723	0.000529529	ATP5PO/CYC1/ATP5PD/ATP5ME/STOML2	5
BP	GO:0072655	establishment of protein localization to mitochondrion	9/161	140/18866	3.23767e-06	0.000606138	0.000539693	BAG3/YWHAG/YWHAQ/YWHAB/UBE2L3/SAMM50/AIFM1/DNAJC19/TOMM20	9
BP	GO:0007006	mitochondrial membrane organization	9/161	142/18866	3.63929e-06	0.000635906	0.000566197	YWHAG/YWHAQ/YWHAB/SAMM50/ATP5PO/ATP5PD/ATP5ME/LETM1/TOMM20	9
BP	GO:0070585	protein localization to mitochondrion	9/161	144/18866	4.08301e-06	0.000668848	0.000595528	BAG3/YWHAG/YWHAQ/YWHAB/UBE2L3/SAMM50/AIFM1/DNAJC19/TOMM20	9
BP	GO:0006119	oxidative phosphorylation	9/161	149/18866	5.40064e-06	0.000832651	0.000741376	PGK1/ATP5PO/UQCRQ/COX6C/CYC1/ATP5PD/ATP5ME/COX4I1/STOML2	9
BP	GO:0006754	ATP biosynthetic process	6/161	54/18866	6.47686e-06	0.000943102	0.000839719	ENO1/ATP5PO/CYC1/ATP5PD/ATP5ME/STOML2	6
BP	GO:1902600	proton transmembrane transport	9/161	159/18866	9.15642e-06	0.00123964	0.00110375	ATP6V1A/ATP5PO/COX6C/CYC1/ATP5PD/ATP5ME/COX4I1/STOML2/CYB5A	9
BP	GO:1901605	alpha-amino acid metabolic process	10/161	202/18866	9.45929e-06	0.00123964	0.00110375	PPAT/APIP/FAH/HGD/MRI1/PSAT1/GOT1/SHMT1/AHCY/SEPHS1	10
BP	GO:0042407	cristae formation	5/161	35/18866	1.12257e-05	0.00140108	0.00124749	SAMM50/ATP5PO/ATP5PD/ATP5ME/LETM1	5
BP	GO:0010256	endomembrane system organization	15/161	468/18866	1.1941e-05	0.00142261	0.00126666	BIN1/CHMP1B/SNX3/SGTA/SHTN1/PAFAH1B1/TMED4/TMED10/TMED9/VAPB/CCDC47/EMD/LMAN2L/LMAN2/NECTIN2	15
BP	GO:0072521	purine-containing compound metabolic process	15/161	472/18866	1.32004e-05	0.00150427	0.00133937	NUP43/PPAT/TPR/PRTFDC1/PGAM1/PGK1/SHMT1/AHCY/HMGCS1/ENO1/ATP5PO/CYC1/ATP5PD/ATP5ME/STOML2	15
BP	GO:0009206	purine ribonucleoside triphosphate biosynthetic process	6/161	65/18866	1.91727e-05	0.00209382	0.00186429	ENO1/ATP5PO/CYC1/ATP5PD/ATP5ME/STOML2	6
BP	GO:0009145	purine nucleoside triphosphate biosynthetic process	6/161	66/18866	2.09423e-05	0.00211115	0.00187972	ENO1/ATP5PO/CYC1/ATP5PD/ATP5ME/STOML2	6
BP	GO:1901607	alpha-amino acid biosynthetic process	6/161	66/18866	2.09423e-05	0.00211115	0.00187972	APIP/MRI1/PSAT1/GOT1/SHMT1/SEPHS1	6
BP	GO:0090316	positive regulation of intracellular protein transport	9/161	182/18866	2.69353e-05	0.00255599	0.0022758	RBM22/BAG3/YWHAG/YWHAQ/TPR/YWHAB/UBE2L3/BCAP31/EMD	9
BP	GO:0046827	positive regulation of protein export from nucleus	4/161	21/18866	2.73055e-05	0.00255599	0.0022758	RBM22/BAG3/TPR/EMD	4
BP	GO:0006457	protein folding	10/161	230/18866	2.90598e-05	0.00261053	0.00232436	DFFA/BAG3/SGTA/NUDC/PPIL1/MESD/CANX/DNAJA3/DNAJC19/LMAN2L	10
BP	GO:0007029	endoplasmic reticulum organization	6/161	71/18866	3.18722e-05	0.00261053	0.00232436	SGTA/SHTN1/VAPB/CCDC47/LMAN2L/LMAN2	6
BP	GO:0009201	ribonucleoside triphosphate biosynthetic process	6/161	71/18866	3.18722e-05	0.00261053	0.00232436	ENO1/ATP5PO/CYC1/ATP5PD/ATP5ME/STOML2	6
BP	GO:0033627	cell adhesion mediated by integrin	6/161	71/18866	3.18722e-05	0.00261053	0.00232436	CRK/ITGA2/ITGB1/PLPP3/PODXL/VTN	6
BP	GO:0006520	cellular amino acid metabolic process	12/161	340/18866	3.64803e-05	0.00289742	0.00257981	PPAT/APIP/FAH/HGD/PSMD11/MRI1/PSAT1/GOT1/PPA1/SHMT1/AHCY/SEPHS1	12
BP	GO:0006090	pyruvate metabolic process	8/161	152/18866	4.89682e-05	0.00377487	0.00336107	NUP43/TPR/LDHB/PGAM1/ME1/PGK1/ENO1/VDAC1	8
BP	GO:0006851	mitochondrial calcium ion transmembrane transport	4/161	25/18866	5.61981e-05	0.00420843	0.0037471	PHB/LETM1/STOML2/VDAC1	4
BP	GO:0009205	purine ribonucleoside triphosphate metabolic process	6/161	79/18866	5.84819e-05	0.0042578	0.00379106	ENO1/ATP5PO/CYC1/ATP5PD/ATP5ME/STOML2	6
BP	GO:0006888	endoplasmic reticulum to Golgi vesicle-mediated transport	9/161	206/18866	7.06968e-05	0.00497567	0.00443023	TMED4/TMED10/TMED9/VAPB/BCAP31/VAPA/LMAN2L/VTI1B/LMAN2	9
BP	GO:0009142	nucleoside triphosphate biosynthetic process	6/161	82/18866	7.21387e-05	0.00497567	0.00443023	ENO1/ATP5PO/CYC1/ATP5PD/ATP5ME/STOML2	6
BP	GO:0072522	purine-containing compound biosynthetic process	9/161	208/18866	7.6144e-05	0.00511727	0.00455631	PPAT/PRTFDC1/SHMT1/ENO1/ATP5PO/CYC1/ATP5PD/ATP5ME/STOML2	9
BP	GO:0007007	inner mitochondrial membrane organization	5/161	52/18866	7.99591e-05	0.00523932	0.00466498	SAMM50/ATP5PO/ATP5PD/ATP5ME/LETM1	5
BP	GO:0008652	cellular amino acid biosynthetic process	6/161	84/18866	8.25756e-05	0.0052788	0.00470013	APIP/MRI1/PSAT1/GOT1/SHMT1/SEPHS1	6
BP	GO:0009199	ribonucleoside triphosphate metabolic process	6/161	85/18866	8.82267e-05	0.00550577	0.00490222	ENO1/ATP5PO/CYC1/ATP5PD/ATP5ME/STOML2	6
BP	GO:0048193	Golgi vesicle transport	12/161	374/18866	9.09164e-05	0.00550786	0.00490408	SNX3/TMED4/TMED10/TMED9/KRT18/VAPB/BCAP31/VAPA/LMAN2L/PLPP3/VTI1B/LMAN2	12
BP	GO:0033157	regulation of intracellular protein transport	10/161	264/18866	9.24631e-05	0.00550786	0.00490408	RBM22/BAG3/YWHAG/SNX3/YWHAQ/TPR/YWHAB/UBE2L3/BCAP31/EMD	10
BP	GO:0009144	purine nucleoside triphosphate metabolic process	6/161	87/18866	0.000100452	0.00585075	0.00520938	ENO1/ATP5PO/CYC1/ATP5PD/ATP5ME/STOML2	6
BP	GO:0032388	positive regulation of intracellular transport	9/161	222/18866	0.000125076	0.00712662	0.0063454	RBM22/BAG3/YWHAG/YWHAQ/TPR/YWHAB/UBE2L3/BCAP31/EMD	9
BP	GO:1903829	positive regulation of cellular protein localization	11/161	338/18866	0.000158448	0.00883603	0.00786742	RBM22/BAG3/YWHAG/YWHAQ/TPR/YWHAB/UBE2L3/MESD/BCAP31/EMD/ITGB1	11
BP	GO:0090303	positive regulation of wound healing	5/161	61/18866	0.000172073	0.00919973	0.00819125	PRDX2/ITGB1/PLPP3/F11R/VTN	5
BP	GO:0009150	purine ribonucleotide metabolic process	12/161	401/18866	0.000174377	0.00919973	0.00819125	NUP43/PPAT/TPR/PGAM1/PGK1/HMGCS1/ENO1/ATP5PO/CYC1/ATP5PD/ATP5ME/STOML2	12
BP	GO:0090150	establishment of protein localization to membrane	11/161	342/18866	0.0001755	0.00919973	0.00819125	YWHAG/SGTA/YWHAQ/YWHAB/RPL10A/SAMM50/KRT18/ATP1B1/RPL36/RPS25/RPL35	11
BP	GO:0022900	electron transport chain	8/161	184/18866	0.000185495	0.00953298	0.00848796	GSR/ME1/UQCRQ/COX6C/CYC1/NDUFAF2/COX4I1/CYB5A	8
BP	GO:0006626	protein targeting to mitochondrion	6/161	99/18866	0.000204937	0.0103296	0.00919725	BAG3/UBE2L3/SAMM50/AIFM1/DNAJC19/TOMM20	6
BP	GO:0051205	protein insertion into membrane	5/161	65/18866	0.00023245	0.0114953	0.0102352	YWHAG/SGTA/YWHAQ/YWHAB/SAMM50	5
BP	GO:0009259	ribonucleotide metabolic process	12/161	416/18866	0.000244295	0.0118574	0.0105576	NUP43/PPAT/TPR/PGAM1/PGK1/HMGCS1/ENO1/ATP5PO/CYC1/ATP5PD/ATP5ME/STOML2	12
BP	GO:1901606	alpha-amino acid catabolic process	6/161	104/18866	0.000267982	0.0127705	0.0113706	PPAT/FAH/HGD/GOT1/SHMT1/AHCY	6
BP	GO:0019693	ribose phosphate metabolic process	12/161	427/18866	0.000309634	0.014492	0.0129034	NUP43/PPAT/TPR/PGAM1/PGK1/HMGCS1/ENO1/ATP5PO/CYC1/ATP5PD/ATP5ME/STOML2	12
BP	GO:0061041	regulation of wound healing	7/161	151/18866	0.000319288	0.0146816	0.0130722	CRK/PRDX2/ITGB1/TSPAN8/PLPP3/F11R/VTN	7
BP	GO:0070972	protein localization to endoplasmic reticulum	7/161	152/18866	0.000332338	0.0150182	0.0133719	SGTA/RPL10A/BCAP31/VAPA/RPL36/RPS25/RPL35	7
BP	GO:0009141	nucleoside triphosphate metabolic process	6/161	110/18866	0.000362735	0.0160553	0.0142953	ENO1/ATP5PO/CYC1/ATP5PD/ATP5ME/STOML2	6
BP	GO:0006730	one-carbon metabolic process	4/161	40/18866	0.000367537	0.0160553	0.0142953	MAT2B/SHMT1/MAT2A/AHCY	4
BP	GO:0033631	cell-cell adhesion mediated by integrin	3/161	17/18866	0.000379892	0.0163229	0.0145336	ITGB1/PLPP3/PODXL	3
BP	GO:1903747	regulation of establishment of protein localization to mitochondrion	5/161	73/18866	0.000400179	0.0168319	0.0149868	BAG3/YWHAG/YWHAQ/YWHAB/UBE2L3	5
BP	GO:0046825	regulation of protein export from nucleus	4/161	41/18866	0.000404583	0.0168319	0.0149868	RBM22/BAG3/TPR/EMD	4
BP	GO:0006163	purine nucleotide metabolic process	12/161	442/18866	0.00042222	0.0171878	0.0153037	NUP43/PPAT/TPR/PGAM1/PGK1/HMGCS1/ENO1/ATP5PO/CYC1/ATP5PD/ATP5ME/STOML2	12
BP	GO:1903036	positive regulation of response to wounding	5/161	74/18866	0.000426252	0.0171878	0.0153037	PRDX2/ITGB1/PLPP3/F11R/VTN	5
BP	GO:0009070	serine family amino acid biosynthetic process	3/161	18/18866	0.000453022	0.0179905	0.0160183	PSAT1/SHMT1/SEPHS1	3
BP	GO:0009165	nucleotide biosynthetic process	9/161	266/18866	0.000476408	0.0186368	0.0165938	PPAT/ME1/SHMT1/ENO1/ATP5PO/CYC1/ATP5PD/ATP5ME/STOML2	9
BP	GO:1901293	nucleoside phosphate biosynthetic process	9/161	269/18866	0.00051653	0.0199092	0.0177267	PPAT/ME1/SHMT1/ENO1/ATP5PO/CYC1/ATP5PD/ATP5ME/STOML2	9
BP	GO:0071260	cellular response to mechanical stimulus	5/161	79/18866	0.000576325	0.0217055	0.0193261	BAG3/GOT1/SLC2A1/ITGA2/F11R	5
BP	GO:0051204	protein insertion into mitochondrial membrane	4/161	45/18866	0.000579697	0.0217055	0.0193261	YWHAG/YWHAQ/YWHAB/SAMM50	4
BP	GO:0009063	cellular amino acid catabolic process	6/161	124/18866	0.000685853	0.0253141	0.0225391	PPAT/FAH/HGD/GOT1/SHMT1/AHCY	6
BP	GO:0016050	vesicle organization	10/161	340/18866	0.000695389	0.0253141	0.0225391	CHMP1B/SNX3/PAFAH1B1/TMED10/TMED9/VAPB/VAPA/VTI1B/NECTIN2/SDC4	10
BP	GO:0009152	purine ribonucleotide biosynthetic process	7/161	173/18866	0.000720952	0.0256659	0.0228524	PPAT/ENO1/ATP5PO/CYC1/ATP5PD/ATP5ME/STOML2	7
BP	GO:0009067	aspartate family amino acid biosynthetic process	3/161	21/18866	0.000724637	0.0256659	0.0228524	APIP/MRI1/GOT1	3
BP	GO:0042398	cellular modified amino acid biosynthetic process	4/161	49/18866	0.000802835	0.0276872	0.0246521	CKB/ALDH9A1/CNDP2/SHMT1	4
BP	GO:0090151	establishment of protein localization to mitochondrial membrane	4/161	49/18866	0.000802835	0.0276872	0.0246521	YWHAG/YWHAQ/YWHAB/SAMM50	4
BP	GO:0051222	positive regulation of protein transport	10/161	354/18866	0.000945736	0.0320203	0.0285102	PHPT1/RBM22/BAG3/YWHAG/YWHAQ/TPR/YWHAB/UBE2L3/BCAP31/EMD	10
BP	GO:0071404	cellular response to low-density lipoprotein particle stimulus	3/161	23/18866	0.000952912	0.0320203	0.0285102	CES1/HMGCS1/ITGB1	3
BP	GO:0006997	nucleus organization	6/161	133/18866	0.00098908	0.0328149	0.0292177	BIN1/CHMP1B/TPR/PAFAH1B1/EMD/NECTIN2	6
BP	GO:1903034	regulation of response to wounding	7/161	183/18866	0.00100228	0.0328374	0.0292377	CRK/PRDX2/ITGB1/TSPAN8/PLPP3/F11R/VTN	7
BP	GO:0032386	regulation of intracellular transport	10/161	358/18866	0.0010295	0.0333124	0.0296607	RBM22/BAG3/YWHAG/SNX3/YWHAQ/TPR/YWHAB/UBE2L3/BCAP31/EMD	10
BP	GO:0006094	gluconeogenesis	5/161	91/18866	0.00109569	0.0347882	0.0309747	PGAM1/GOT1/PGK1/ENO1/FAM3C	5
BP	GO:0009260	ribonucleotide biosynthetic process	7/161	186/18866	0.00110165	0.0347882	0.0309747	PPAT/ENO1/ATP5PO/CYC1/ATP5PD/ATP5ME/STOML2	7
BP	GO:0019319	hexose biosynthetic process	5/161	94/18866	0.00126711	0.0395369	0.0352029	PGAM1/GOT1/PGK1/ENO1/FAM3C	5
BP	GO:1904951	positive regulation of establishment of protein localization	10/161	370/18866	0.001318	0.0404997	0.0360601	PHPT1/RBM22/BAG3/YWHAG/YWHAQ/TPR/YWHAB/UBE2L3/BCAP31/EMD	10
BP	GO:0019320	hexose catabolic process	4/161	56/18866	0.00132887	0.0404997	0.0360601	ALDH1A1/PGAM1/PGK1/ENO1	4
BP	GO:1900739	regulation of protein insertion into mitochondrial membrane involved in apoptotic signaling pathway	3/161	26/18866	0.00137298	0.0408929	0.0364102	YWHAG/YWHAQ/YWHAB	3
BP	GO:1900740	positive regulation of protein insertion into mitochondrial membrane involved in apoptotic signaling pathway	3/161	26/18866	0.00137298	0.0408929	0.0364102	YWHAG/YWHAQ/YWHAB	3
BP	GO:0046390	ribose phosphate biosynthetic process	7/161	194/18866	0.00140476	0.0413693	0.0368344	PPAT/ENO1/ATP5PO/CYC1/ATP5PD/ATP5ME/STOML2	7
BP	GO:1903749	positive regulation of establishment of protein localization to mitochondrion	4/161	58/18866	0.00151492	0.0423494	0.037707	YWHAG/YWHAQ/YWHAB/UBE2L3	4
BP	GO:0006164	purine nucleotide biosynthetic process	7/161	197/18866	0.00153388	0.0423494	0.037707	PPAT/ENO1/ATP5PO/CYC1/ATP5PD/ATP5ME/STOML2	7
BP	GO:0006735	NADH regeneration	3/161	27/18866	0.00153498	0.0423494	0.037707	PGAM1/PGK1/ENO1	3
BP	GO:0009065	glutamine family amino acid catabolic process	3/161	27/18866	0.00153498	0.0423494	0.037707	PPAT/FAH/GOT1	3
BP	GO:0061621	canonical glycolysis	3/161	27/18866	0.00153498	0.0423494	0.037707	PGAM1/PGK1/ENO1	3
BP	GO:0061718	glucose catabolic process to pyruvate	3/161	27/18866	0.00153498	0.0423494	0.037707	PGAM1/PGK1/ENO1	3
BP	GO:0046364	monosaccharide biosynthetic process	5/161	100/18866	0.00166837	0.0451805	0.0402277	PGAM1/GOT1/PGK1/ENO1/FAM3C	5
BP	GO:0017038	protein import	7/161	200/18866	0.00167207	0.0451805	0.0402277	RBM22/BAG3/TPR/SAMM50/AIFM1/DNAJC19/TOMM20	7
BP	GO:0061620	glycolytic process through glucose-6-phosphate	3/161	28/18866	0.00170848	0.0456932	0.0406843	PGAM1/PGK1/ENO1	3
BP	GO:0044282	small molecule catabolic process	11/161	452/18866	0.00176342	0.0466862	0.0415684	PPAT/FAH/HGD/ALDH1A1/PGAM1/GOT1/PGK1/SHMT1/AHCY/ENO1/SCARB1	11
BP	GO:0061615	glycolytic process through fructose-6-phosphate	3/161	29/18866	0.00189376	0.0496354	0.0441944	PGAM1/PGK1/ENO1	3
BP	GO:0000132	establishment of mitotic spindle orientation	3/161	30/18866	0.00209109	0.0532112	0.0473781	PAFAH1B1/MISP/ITGB1	3
BP	GO:0001844	protein insertion into mitochondrial membrane involved in apoptotic signaling pathway	3/161	30/18866	0.00209109	0.0532112	0.0473781	YWHAG/YWHAQ/YWHAB	3
BP	GO:0051642	centrosome localization	3/161	30/18866	0.00209109	0.0532112	0.0473781	PAFAH1B1/MISP/SPOUT1	3
BP	GO:0061842	microtubule organizing center localization	3/161	31/18866	0.00230074	0.0579832	0.051627	PAFAH1B1/MISP/SPOUT1	3
BP	GO:0016051	carbohydrate biosynthetic process	7/161	213/18866	0.00238644	0.05957	0.0530399	PGAM1/GOT1/PGK1/ENO1/NANS/SLC2A1/FAM3C	7
BP	GO:0046365	monosaccharide catabolic process	4/161	66/18866	0.00244137	0.0598021	0.0532465	ALDH1A1/PGAM1/PGK1/ENO1	4
BP	GO:0046824	positive regulation of nucleocytoplasmic transport	4/161	66/18866	0.00244137	0.0598021	0.0532465	RBM22/BAG3/TPR/EMD	4
BP	GO:0006900	vesicle budding from membrane	5/161	110/18866	0.00253391	0.0614942	0.0547531	SNX3/TMED10/TMED9/VAPB/VAPA	5
BP	GO:0043094	cellular metabolic compound salvage	3/161	34/18866	0.00300616	0.0709834	0.0632021	APIP/MRI1/PRTFDC1	3
BP	GO:0055094	response to lipoprotein particle	3/161	34/18866	0.00300616	0.0709834	0.0632021	CES1/HMGCS1/ITGB1	3
BP	GO:0098901	regulation of cardiac muscle cell action potential	3/161	34/18866	0.00300616	0.0709834	0.0632021	BIN1/DSC2/CXADR	3
BP	GO:0006096	glycolytic process	5/161	115/18866	0.0030714	0.0718763	0.0639972	NUP43/TPR/PGAM1/PGK1/ENO1	5
BP	GO:0009113	purine nucleobase biosynthetic process	2/161	10/18866	0.00311379	0.0722234	0.0643063	PPAT/SHMT1	2
BP	GO:0006757	ATP generation from ADP	5/161	116/18866	0.00318805	0.0725791	0.064623	NUP43/TPR/PGAM1/PGK1/ENO1	5
BP	GO:0022904	respiratory electron transport chain	5/161	116/18866	0.00318805	0.0725791	0.064623	UQCRQ/COX6C/CYC1/NDUFAF2/COX4I1	5
BP	GO:0040001	establishment of mitotic spindle localization	3/161	35/18866	0.00326758	0.0725791	0.064623	PAFAH1B1/MISP/ITGB1	3
BP	GO:0044743	protein transmembrane import into intracellular organelle	3/161	35/18866	0.00326758	0.0725791	0.064623	AIFM1/DNAJC19/TOMM20	3
BP	GO:1901030	positive regulation of mitochondrial outer membrane permeabilization involved in apoptotic signaling pathway	3/161	35/18866	0.00326758	0.0725791	0.064623	YWHAG/YWHAQ/YWHAB	3
BP	GO:0006007	glucose catabolic process	3/161	36/18866	0.00354252	0.0766531	0.0682503	PGAM1/PGK1/ENO1	3
BP	GO:0051294	establishment of spindle orientation	3/161	36/18866	0.00354252	0.0766531	0.0682503	PAFAH1B1/MISP/ITGB1	3
BP	GO:0071402	cellular response to lipoprotein particle stimulus	3/161	36/18866	0.00354252	0.0766531	0.0682503	CES1/HMGCS1/ITGB1	3
BP	GO:0045047	protein targeting to ER	5/161	120/18866	0.00368671	0.0766531	0.0682503	SGTA/RPL10A/RPL36/RPS25/RPL35	5
BP	GO:0045785	positive regulation of cell adhesion	10/161	428/18866	0.00378195	0.0766531	0.0682503	CRK/RSU1/ITGA2/DNAJA3/PLPP3/F11R/CD46/PODXL/VTN/SDC4	10
BP	GO:0006558	L-phenylalanine metabolic process	2/161	11/18866	0.00378448	0.0766531	0.0682503	FAH/HGD	2
BP	GO:0006559	L-phenylalanine catabolic process	2/161	11/18866	0.00378448	0.0766531	0.0682503	FAH/HGD	2
BP	GO:0006570	tyrosine metabolic process	2/161	11/18866	0.00378448	0.0766531	0.0682503	FAH/HGD	2
BP	GO:0019852	L-ascorbic acid metabolic process	2/161	11/18866	0.00378448	0.0766531	0.0682503	SLC2A1/CYB5A	2
BP	GO:1902221	erythrose 4-phosphate/phosphoenolpyruvate family amino acid metabolic process	2/161	11/18866	0.00378448	0.0766531	0.0682503	FAH/HGD	2
BP	GO:1902222	erythrose 4-phosphate/phosphoenolpyruvate family amino acid catabolic process	2/161	11/18866	0.00378448	0.0766531	0.0682503	FAH/HGD	2
BP	GO:0034976	response to endoplasmic reticulum stress	8/161	294/18866	0.00380928	0.0766531	0.0682503	SGTA/VAPB/CANX/AIFM1/BCAP31/CCDC47/TMX1/UBXN4	8
BP	GO:0051031	tRNA transport	3/161	37/18866	0.00383119	0.0766531	0.0682503	NUP43/TPR/TOMM20	3
BP	GO:0086001	cardiac muscle cell action potential	4/161	75/18866	0.00388081	0.0770576	0.0686105	BIN1/DSC2/ATP1B1/CXADR	4
BP	GO:0005996	monosaccharide metabolic process	8/161	296/18866	0.00396744	0.0781854	0.0696147	ALDH1A1/PGAM1/GOT1/PGK1/ENO1/SLC2A1/FAM3C/CYB5A	8
BP	GO:0046031	ADP metabolic process	5/161	124/18866	0.00423902	0.0822998	0.073278	NUP43/TPR/PGAM1/PGK1/ENO1	5
BP	GO:0072599	establishment of protein localization to endoplasmic reticulum	5/161	124/18866	0.00423902	0.0822998	0.073278	SGTA/RPL10A/RPL36/RPS25/RPL35	5
BP	GO:0019083	viral transcription	6/161	178/18866	0.00428198	0.0825226	0.0734764	NUP43/TPR/RPL10A/RPL36/RPS25/RPL35	6
BP	GO:1903578	regulation of ATP metabolic process	5/161	125/18866	0.00438584	0.0827724	0.0736988	NUP43/TPR/PGAM1/PGK1/ENO1	5
BP	GO:0030433	ubiquitin-dependent ERAD pathway	4/161	78/18866	0.00446568	0.0827724	0.0736988	SGTA/BCAP31/CCDC47/UBXN4	4
BP	GO:0006563	L-serine metabolic process	2/161	12/18866	0.00451601	0.0827724	0.0736988	PSAT1/SHMT1	2
BP	GO:0009086	methionine biosynthetic process	2/161	12/18866	0.00451601	0.0827724	0.0736988	APIP/MRI1	2
BP	GO:0051657	maintenance of organelle location	2/161	12/18866	0.00451601	0.0827724	0.0736988	PAFAH1B1/SPOUT1	2
BP	GO:0071340	skeletal muscle acetylcholine-gated channel clustering	2/161	12/18866	0.00451601	0.0827724	0.0736988	MESD/DNAJA3	2
BP	GO:1902510	regulation of apoptotic DNA fragmentation	2/161	12/18866	0.00451601	0.0827724	0.0736988	DFFA/AIFM1	2
BP	GO:0001704	formation of primary germ layer	5/161	127/18866	0.00469029	0.0846793	0.0753967	RTF1/LEO1/ITGA2/ITGB1/VTN	5
BP	GO:1905477	positive regulation of protein localization to membrane	5/161	127/18866	0.00469029	0.0846793	0.0753967	YWHAG/YWHAQ/YWHAB/MESD/ITGB1	5
BP	GO:0000096	sulfur amino acid metabolic process	3/161	40/18866	0.00478158	0.0846793	0.0753967	APIP/MRI1/AHCY	3
BP	GO:0009069	serine family amino acid metabolic process	3/161	40/18866	0.00478158	0.0846793	0.0753967	PSAT1/SHMT1/SEPHS1	3
BP	GO:0042307	positive regulation of protein import into nucleus	3/161	40/18866	0.00478158	0.0846793	0.0753967	RBM22/BAG3/TPR	3
BP	GO:0048194	Golgi vesicle budding	4/161	81/18866	0.00510723	0.0895882	0.0797674	TMED10/TMED9/VAPB/VAPA	4
BP	GO:0006734	NADH metabolic process	3/161	41/18866	0.00512714	0.0895882	0.0797674	PGAM1/PGK1/ENO1	3
BP	GO:0006264	mitochondrial DNA replication	2/161	13/18866	0.00530731	0.0897826	0.0799406	DNAJA3/STOML2	2
BP	GO:0009437	carnitine metabolic process	2/161	13/18866	0.00530731	0.0897826	0.0799406	ALDH9A1/SHMT1	2
BP	GO:0043248	proteasome assembly	2/161	13/18866	0.00530731	0.0897826	0.0799406	PSMD11/PSMG1	2
BP	GO:0072683	T cell extravasation	2/161	13/18866	0.00530731	0.0897826	0.0799406	CRK/F11R	2
BP	GO:0030193	regulation of blood coagulation	4/161	82/18866	0.00533408	0.0897826	0.0799406	PRDX2/TSPAN8/F11R/VTN	4
BP	GO:0006766	vitamin metabolic process	5/161	131/18866	0.00534379	0.0897826	0.0799406	PSAT1/CBR1/SHMT1/SLC2A1/CYB5A	5
BP	GO:0045333	cellular respiration	6/161	187/18866	0.00543176	0.0906793	0.080739	IDE/UQCRQ/COX6C/CYC1/NDUFAF2/COX4I1	6
BP	GO:1904591	positive regulation of protein import	3/161	42/18866	0.00548736	0.0910277	0.0810492	RBM22/BAG3/TPR	3
BP	GO:1900046	regulation of hemostasis	4/161	83/18866	0.00556758	0.0917776	0.0817168	PRDX2/TSPAN8/F11R/VTN	4
BP	GO:0006165	nucleoside diphosphate phosphorylation	5/161	133/18866	0.0056936	0.0932683	0.0830441	NUP43/TPR/PGAM1/PGK1/ENO1	5
BP	GO:0006575	cellular modified amino acid metabolic process	6/161	190/18866	0.005861	0.0942663	0.0839328	CKB/ALDH9A1/CNDP2/GSR/SHMT1/AHCY	6
BP	GO:0045773	positive regulation of axon extension	3/161	43/18866	0.00586242	0.0942663	0.0839328	SHTN1/PAFAH1B1/L1CAM	3
BP	GO:0050856	regulation of T cell receptor signaling pathway	3/161	43/18866	0.00586242	0.0942663	0.0839328	PHPT1/PAWR/NECTIN2	3
BP	GO:0010821	regulation of mitochondrion organization	6/161	191/18866	0.00600943	0.0956707	0.0851832	BAG3/YWHAG/YWHAQ/YWHAB/UBE2L3/VDAC1	6
BP	GO:0006767	water-soluble vitamin metabolic process	4/161	85/18866	0.00605486	0.0956707	0.0851832	PSAT1/SHMT1/SLC2A1/CYB5A	4
BP	GO:0046939	nucleotide phosphorylation	5/161	135/18866	0.00605926	0.0956707	0.0851832	NUP43/TPR/PGAM1/PGK1/ENO1	5
BP	GO:1903624	regulation of DNA catabolic process	2/161	14/18866	0.00615732	0.0966368	0.0860434	DFFA/AIFM1	2
BP	GO:0009135	purine nucleoside diphosphate metabolic process	5/161	136/18866	0.00624816	0.096902	0.0862795	NUP43/TPR/PGAM1/PGK1/ENO1	5
BP	GO:0009179	purine ribonucleoside diphosphate metabolic process	5/161	136/18866	0.00624816	0.096902	0.0862795	NUP43/TPR/PGAM1/PGK1/ENO1	5
BP	GO:0034109	homotypic cell-cell adhesion	4/161	86/18866	0.0063088	0.0972669	0.0866044	DSC2/PLPP3/F11R/CXADR	4
BP	GO:0006890	retrograde vesicle-mediated transport, Golgi to endoplasmic reticulum	4/161	87/18866	0.00656973	0.0997129	0.0887823	TMED10/TMED9/PLPP3/LMAN2	4
BP	GO:0019080	viral gene expression	6/161	195/18866	0.0066307	0.0997129	0.0887823	NUP43/TPR/RPL10A/RPL36/RPS25/RPL35	6
BP	GO:1905475	regulation of protein localization to membrane	6/161	195/18866	0.0066307	0.0997129	0.0887823	YWHAG/YWHAQ/YWHAB/MESD/ITGB1/VTI1B	6
BP	GO:0051293	establishment of spindle localization	3/161	45/18866	0.00665767	0.0997129	0.0887823	PAFAH1B1/MISP/ITGB1	3
BP	GO:1901028	regulation of mitochondrial outer membrane permeabilization involved in apoptotic signaling pathway	3/161	45/18866	0.00665767	0.0997129	0.0887823	YWHAG/YWHAQ/YWHAB	3
BP	GO:0050818	regulation of coagulation	4/161	88/18866	0.00683771	0.10028	0.0892875	PRDX2/TSPAN8/F11R/VTN	4
BP	GO:0090559	regulation of membrane permeability	4/161	88/18866	0.00683771	0.10028	0.0892875	YWHAG/YWHAQ/YWHAB/F11R	4
BP	GO:0009185	ribonucleoside diphosphate metabolic process	5/161	139/18866	0.00683965	0.10028	0.0892875	NUP43/TPR/PGAM1/PGK1/ENO1	5
BP	GO:0070482	response to oxygen levels	9/161	396/18866	0.00704201	0.10028	0.0892875	PSMD11/ATP6V1A/PGK1/AHCY/ENO1/SLC2A1/AIFM1/ATP1B1/ITGA2	9
BP	GO:0001711	endodermal cell fate commitment	2/161	15/18866	0.007065	0.10028	0.0892875	RTF1/LEO1	2
BP	GO:0006122	mitochondrial electron transport, ubiquinol to cytochrome c	2/161	15/18866	0.007065	0.10028	0.0892875	UQCRQ/CYC1	2
BP	GO:0023035	CD40 signaling pathway	2/161	15/18866	0.007065	0.10028	0.0892875	PHB/ITGB1	2
BP	GO:0044406	adhesion of symbiont to host	2/161	15/18866	0.007065	0.10028	0.0892875	SCARB1/NECTIN2	2
BP	GO:0071474	cellular hyperosmotic response	2/161	15/18866	0.007065	0.10028	0.0892875	SLC2A1/LETM1	2
BP	GO:0035987	endodermal cell differentiation	3/161	46/18866	0.00707816	0.10028	0.0892875	RTF1/LEO1/VTN	3
BP	GO:0030010	establishment of cell polarity	5/161	141/18866	0.0072551	0.102234	0.0910274	CRK/SHTN1/PAFAH1B1/MISP/ITGB1	5
BP	GO:0016052	carbohydrate catabolic process	6/161	200/18866	0.00747137	0.104719	0.0932396	NUP43/TPR/ALDH1A1/PGAM1/PGK1/ENO1	6
BP	GO:0071214	cellular response to abiotic stimulus	8/161	331/18866	0.00764527	0.106023	0.0944003	BAG3/GOT1/SLC2A1/H2AX/ITGA2/LETM1/TMEM109/F11R	8
BP	GO:0104004	cellular response to environmental stimulus	8/161	331/18866	0.00764527	0.106023	0.0944003	BAG3/GOT1/SLC2A1/H2AX/ITGA2/LETM1/TMEM109/F11R	8
BP	GO:1902850	microtubule cytoskeleton organization involved in mitosis	5/161	144/18866	0.00791083	0.108479	0.0965871	CHMP1B/TPR/PAFAH1B1/MISP/ITGB1	5
BP	GO:0014911	positive regulation of smooth muscle cell migration	3/161	48/18866	0.00796553	0.108479	0.0965871	CRK/ITGA2/VTN	3
BP	GO:0006555	methionine metabolic process	2/161	16/18866	0.00802932	0.108479	0.0965871	APIP/MRI1	2
BP	GO:0071732	cellular response to nitric oxide	2/161	16/18866	0.00802932	0.108479	0.0965871	CRK/AIFM1	2
BP	GO:1904294	positive regulation of ERAD pathway	2/161	16/18866	0.00802932	0.108479	0.0965871	SGTA/BCAP31	2
BP	GO:0010712	regulation of collagen metabolic process	3/161	49/18866	0.00843266	0.112765	0.100404	GOT1/ITGA2/ITGB1	3
BP	GO:0070231	T cell apoptotic process	3/161	49/18866	0.00843266	0.112765	0.100404	DFFA/DNAJA3/PIP	3
BP	GO:0035637	multicellular organismal signaling	6/161	206/18866	0.00857878	0.114137	0.101625	BIN1/PAFAH1B1/DSC2/ATP1B1/ITGA2/CXADR	6
BP	GO:0009066	aspartate family amino acid metabolic process	3/161	50/18866	0.00891558	0.116838	0.10403	APIP/MRI1/GOT1	3
BP	GO:0019674	NAD metabolic process	3/161	50/18866	0.00891558	0.116838	0.10403	PGAM1/PGK1/ENO1	3
BP	GO:0051653	spindle localization	3/161	50/18866	0.00891558	0.116838	0.10403	PAFAH1B1/MISP/ITGB1	3
BP	GO:0000097	sulfur amino acid biosynthetic process	2/161	17/18866	0.00904924	0.116838	0.10403	APIP/MRI1	2
BP	GO:0006577	amino-acid betaine metabolic process	2/161	17/18866	0.00904924	0.116838	0.10403	ALDH9A1/SHMT1	2
BP	GO:1901673	regulation of mitotic spindle assembly	2/161	17/18866	0.00904924	0.116838	0.10403	CHMP1B/TPR	2
BP	GO:0050435	amyloid-beta metabolic process	3/161	51/18866	0.0094144	0.120367	0.107172	BIN1/IDE/TMED10	3
BP	GO:0065002	intracellular protein transmembrane transport	3/161	51/18866	0.0094144	0.120367	0.107172	AIFM1/DNAJC19/TOMM20	3
BP	GO:0042775	mitochondrial ATP synthesis coupled electron transport	4/161	97/18866	0.00957991	0.120956	0.107697	UQCRQ/COX6C/CYC1/COX4I1	4
BP	GO:0050764	regulation of phagocytosis	4/161	97/18866	0.00957991	0.120956	0.107697	SNX3/ITGA2/LMAN2/SCARB1	4
BP	GO:0007030	Golgi organization	5/161	151/18866	0.00959898	0.120956	0.107697	TMED4/TMED10/TMED9/LMAN2L/LMAN2	5
BP	GO:0042773	ATP synthesis coupled electron transport	4/161	98/18866	0.00992265	0.123992	0.1104	UQCRQ/COX6C/CYC1/COX4I1	4
BP	GO:0001675	acrosome assembly	2/161	18/18866	0.0101238	0.123992	0.1104	PAFAH1B1/NECTIN2	2
BP	GO:0010885	regulation of cholesterol storage	2/161	18/18866	0.0101238	0.123992	0.1104	CES1/SCARB1	2
BP	GO:0032048	cardiolipin metabolic process	2/161	18/18866	0.0101238	0.123992	0.1104	DNAJC19/STOML2	2
BP	GO:0044827	modulation by host of viral genome replication	2/161	18/18866	0.0101238	0.123992	0.1104	PHB/VAPA	2
BP	GO:0046112	nucleobase biosynthetic process	2/161	18/18866	0.0101238	0.123992	0.1104	PPAT/SHMT1	2
BP	GO:0002474	antigen processing and presentation of peptide antigen via MHC class I	4/161	99/18866	0.0102733	0.125238	0.111509	PSMD11/IDE/CANX/BCAP31	4
BP	GO:0036503	ERAD pathway	4/161	100/18866	0.0106318	0.128844	0.11472	SGTA/BCAP31/CCDC47/UBXN4	4
BP	GO:0009132	nucleoside diphosphate metabolic process	5/161	155/18866	0.0106674	0.128844	0.11472	NUP43/TPR/PGAM1/PGK1/ENO1	5
BP	GO:0030902	hindbrain development	5/161	156/18866	0.0109467	0.131611	0.117184	CRK/PSMG1/CKB/UQCRQ/ITGB1	5
BP	GO:1903900	regulation of viral life cycle	5/161	157/18866	0.0112309	0.132843	0.118281	SNX3/PHB/VAPB/VAPA/NECTIN2	5
BP	GO:0030150	protein import into mitochondrial matrix	2/161	19/18866	0.0112519	0.132843	0.118281	DNAJC19/TOMM20	2
BP	GO:0098911	regulation of ventricular cardiac muscle cell action potential	2/161	19/18866	0.0112519	0.132843	0.118281	BIN1/DSC2	2
BP	GO:1902170	cellular response to reactive nitrogen species	2/161	19/18866	0.0112519	0.132843	0.118281	CRK/AIFM1	2
BP	GO:0001706	endoderm formation	3/161	55/18866	0.0115706	0.134684	0.11992	RTF1/LEO1/VTN	3
BP	GO:0032781	positive regulation of ATPase activity	3/161	55/18866	0.0115706	0.134684	0.11992	ATP1B1/DNAJC19/DNAJC9	3
BP	GO:0097345	mitochondrial outer membrane permeabilization	3/161	55/18866	0.0115706	0.134684	0.11992	YWHAG/YWHAQ/YWHAB	3
BP	GO:0007163	establishment or maintenance of cell polarity	6/161	220/18866	0.0116133	0.134684	0.11992	CRK/CAP1/SHTN1/PAFAH1B1/MISP/ITGB1	6
BP	GO:0086065	cell communication involved in cardiac conduction	3/161	56/18866	0.0121503	0.140291	0.124912	DSC2/ATP1B1/CXADR	3
BP	GO:0061572	actin filament bundle organization	5/161	161/18866	0.0124183	0.141065	0.125601	PAWR/SHTN1/DPYSL3/F11R/SDC4	5
BP	GO:0006144	purine nucleobase metabolic process	2/161	20/18866	0.0124327	0.141065	0.125601	PPAT/SHMT1	2
BP	GO:0010878	cholesterol storage	2/161	20/18866	0.0124327	0.141065	0.125601	CES1/SCARB1	2
BP	GO:0071731	response to nitric oxide	2/161	20/18866	0.0124327	0.141065	0.125601	CRK/AIFM1	2
BP	GO:0006614	SRP-dependent cotranslational protein targeting to membrane	4/161	105/18866	0.0125457	0.141734	0.126197	RPL10A/RPL36/RPS25/RPL35	4
BP	GO:0043467	regulation of generation of precursor metabolites and energy	5/161	162/18866	0.012728	0.142164	0.12658	NUP43/TPR/IDE/PGAM1/PGK1	5
BP	GO:0046148	pigment biosynthetic process	3/161	57/18866	0.0127465	0.142164	0.12658	PPAT/SHMT1/PGRMC1	3
BP	GO:0098900	regulation of action potential	3/161	57/18866	0.0127465	0.142164	0.12658	BIN1/DSC2/CXADR	3
BP	GO:0046394	carboxylic acid biosynthetic process	8/161	367/18866	0.0136531	0.149038	0.1327	APIP/MRI1/PSAT1/CES1/CBR1/GOT1/SHMT1/SEPHS1	8
BP	GO:0006123	mitochondrial electron transport, cytochrome c to oxygen	2/161	21/18866	0.0136651	0.149038	0.1327	COX6C/COX4I1	2
BP	GO:0019646	aerobic electron transport chain	2/161	21/18866	0.0136651	0.149038	0.1327	COX6C/COX4I1	2
BP	GO:0043691	reverse cholesterol transport	2/161	21/18866	0.0136651	0.149038	0.1327	CES1/SCARB1	2
BP	GO:0071397	cellular response to cholesterol	2/161	21/18866	0.0136651	0.149038	0.1327	CES1/HMGCS1	2
BP	GO:0007229	integrin-mediated signaling pathway	4/161	108/18866	0.0137931	0.149038	0.1327	ITGA2/ITGB1/PLPP3/CDH17	4
BP	GO:0016053	organic acid biosynthetic process	8/161	368/18866	0.0138584	0.149038	0.1327	APIP/MRI1/PSAT1/CES1/CBR1/GOT1/SHMT1/SEPHS1	8
BP	GO:0032387	negative regulation of intracellular transport	3/161	59/18866	0.0139883	0.149038	0.1327	BAG3/SNX3/TPR	3
BP	GO:0042306	regulation of protein import into nucleus	3/161	59/18866	0.0139883	0.149038	0.1327	RBM22/BAG3/TPR	3
BP	GO:0045454	cell redox homeostasis	3/161	59/18866	0.0139883	0.149038	0.1327	PRDX2/GSR/TMX1	3
BP	GO:0051289	protein homotetramerization	3/161	59/18866	0.0139883	0.149038	0.1327	APIP/ALDH9A1/SHMT1	3
BP	GO:0006613	cotranslational protein targeting to membrane	4/161	109/18866	0.0142258	0.150955	0.134407	RPL10A/RPL36/RPS25/RPL35	4
BP	GO:0051259	protein complex oligomerization	6/161	231/18866	0.0144781	0.151889	0.135239	APIP/ALDH9A1/SHMT1/MAT2A/LETM1/STOML2	6
BP	GO:0006790	sulfur compound metabolic process	8/161	371/18866	0.0144877	0.151889	0.135239	APIP/MRI1/MAT2B/CNDP2/GSR/MAT2A/AHCY/HMGCS1	8
BP	GO:0036293	response to decreased oxygen levels	8/161	371/18866	0.0144877	0.151889	0.135239	PSMD11/PGK1/AHCY/ENO1/SLC2A1/AIFM1/ATP1B1/ITGA2	8
BP	GO:0071806	protein transmembrane transport	3/161	60/18866	0.0146341	0.152812	0.136061	AIFM1/DNAJC19/TOMM20	3
BP	GO:0007156	homophilic cell adhesion via plasma membrane adhesion molecules	5/161	168/18866	0.0146961	0.152851	0.136095	DSC2/ITGB1/L1CAM/CDH17/NECTIN2	5
BP	GO:1902110	positive regulation of mitochondrial membrane permeability involved in apoptotic process	3/161	61/18866	0.0152965	0.158467	0.141096	YWHAG/YWHAQ/YWHAB	3
BP	GO:0046822	regulation of nucleocytoplasmic transport	4/161	112/18866	0.0155752	0.160719	0.143101	RBM22/BAG3/TPR/EMD	4
BP	GO:0034113	heterotypic cell-cell adhesion	3/161	62/18866	0.0159756	0.163563	0.145633	DSC2/ITGB1/CXADR	3
BP	GO:1904589	regulation of protein import	3/161	62/18866	0.0159756	0.163563	0.145633	RBM22/BAG3/TPR	3
BP	GO:0009226	nucleotide-sugar biosynthetic process	2/161	23/18866	0.0162811	0.16476	0.146699	GMDS/NANS	2
BP	GO:0031639	plasminogen activation	2/161	23/18866	0.0162811	0.16476	0.146699	PGK1/ENO1	2
BP	GO:0050860	negative regulation of T cell receptor signaling pathway	2/161	23/18866	0.0162811	0.16476	0.146699	PHPT1/PAWR	2
BP	GO:0006937	regulation of muscle contraction	5/161	173/18866	0.0164846	0.16554	0.147394	BIN1/ENO1/DSC2/ATP1B1/ITGA2	5
BP	GO:0021543	pallium development	5/161	173/18866	0.0164846	0.16554	0.147394	CRK/PAFAH1B1/SLC2A1/UQCRQ/H2AX	5
BP	GO:1902686	mitochondrial outer membrane permeabilization involved in programmed cell death	3/161	63/18866	0.0166715	0.166779	0.148496	YWHAG/YWHAQ/YWHAB	3
BP	GO:0014850	response to muscle activity	2/161	24/18866	0.0176628	0.174695	0.155545	ITGA2/TOMM20	2
BP	GO:0032469	endoplasmic reticulum calcium ion homeostasis	2/161	24/18866	0.0176628	0.174695	0.155545	BCAP31/CCDC47	2
BP	GO:0090169	regulation of spindle assembly	2/161	24/18866	0.0176628	0.174695	0.155545	CHMP1B/TPR	2
BP	GO:0035794	positive regulation of mitochondrial membrane permeability	3/161	65/18866	0.0181136	0.177812	0.15832	YWHAG/YWHAQ/YWHAB	3
BP	GO:0090307	mitotic spindle assembly	3/161	65/18866	0.0181136	0.177812	0.15832	CHMP1B/TPR/MISP	3
BP	GO:0021987	cerebral cortex development	4/161	118/18866	0.0185094	0.181019	0.161175	CRK/PAFAH1B1/SLC2A1/H2AX	4
BP	GO:1902108	regulation of mitochondrial membrane permeability involved in apoptotic process	3/161	66/18866	0.0188599	0.183762	0.163618	YWHAG/YWHAQ/YWHAB	3
BP	GO:0010822	positive regulation of mitochondrion organization	4/161	119/18866	0.0190295	0.184727	0.164477	YWHAG/YWHAQ/YWHAB/UBE2L3	4
BP	GO:0022406	membrane docking	5/161	180/18866	0.0192235	0.185922	0.165541	YWHAG/SNX3/PAFAH1B1/VAPB/VTI1B	5
BP	GO:0000184	nuclear-transcribed mRNA catabolic process, nonsense-mediated decay	4/161	120/18866	0.0195585	0.187709	0.167132	RPL10A/RPL36/RPS25/RPL35	4
BP	GO:0045123	cellular extravasation	3/161	67/18866	0.0196231	0.187709	0.167132	CRK/ITGB1/F11R	3
BP	GO:1905710	positive regulation of membrane permeability	3/161	67/18866	0.0196231	0.187709	0.167132	YWHAG/YWHAQ/YWHAB	3
BP	GO:1900542	regulation of purine nucleotide metabolic process	4/161	121/18866	0.0200966	0.191539	0.170542	NUP43/TPR/PGAM1/ENO1	4
BP	GO:0006309	apoptotic DNA fragmentation	2/161	26/18866	0.0205691	0.193926	0.172668	DFFA/AIFM1	2
BP	GO:0036315	cellular response to sterol	2/161	26/18866	0.0205691	0.193926	0.172668	CES1/HMGCS1	2
BP	GO:0051560	mitochondrial calcium ion homeostasis	2/161	26/18866	0.0205691	0.193926	0.172668	BCAP31/LETM1	2
BP	GO:0010811	positive regulation of cell-substrate adhesion	4/161	122/18866	0.0206437	0.193933	0.172674	CRK/RSU1/VTN/SDC4	4
BP	GO:0006611	protein export from nucleus	5/161	184/18866	0.0209155	0.195784	0.174322	NUP43/RBM22/BAG3/TPR/EMD	5
BP	GO:0006140	regulation of nucleotide metabolic process	4/161	123/18866	0.0212	0.196344	0.17482	NUP43/TPR/PGAM1/ENO1	4
BP	GO:0048675	axon extension	4/161	123/18866	0.0212	0.196344	0.17482	SHTN1/PAFAH1B1/ITGB1/L1CAM	4
BP	GO:0050854	regulation of antigen receptor-mediated signaling pathway	3/161	69/18866	0.0212	0.196344	0.17482	PHPT1/PAWR/NECTIN2	3
BP	GO:0019318	hexose metabolic process	6/161	254/18866	0.0219895	0.202753	0.180527	ALDH1A1/PGAM1/GOT1/PGK1/ENO1/FAM3C	6
BP	GO:0071496	cellular response to external stimulus	7/161	326/18866	0.0220468	0.202753	0.180527	BAG3/GOT1/SLC2A1/DSC2/AIFM1/ITGA2/F11R	7
BP	GO:0042982	amyloid precursor protein metabolic process	3/161	71/18866	0.0228445	0.209355	0.186405	BIN1/PAWR/TMED10	3
BP	GO:0007369	gastrulation	5/161	189/18866	0.0231635	0.209787	0.18679	RTF1/LEO1/ITGA2/ITGB1/VTN	5
BP	GO:0000470	maturation of LSU-rRNA	2/161	28/18866	0.0236597	0.209787	0.18679	RPL10A/RPL35	2
BP	GO:0006929	substrate-dependent cell migration	2/161	28/18866	0.0236597	0.209787	0.18679	SHTN1/ITGA2	2
BP	GO:0006972	hyperosmotic response	2/161	28/18866	0.0236597	0.209787	0.18679	SLC2A1/LETM1	2
BP	GO:0009074	aromatic amino acid family catabolic process	2/161	28/18866	0.0236597	0.209787	0.18679	FAH/HGD	2
BP	GO:0010669	epithelial structure maintenance	2/161	28/18866	0.0236597	0.209787	0.18679	STRAP/CXADR	2
BP	GO:0030194	positive regulation of blood coagulation	2/161	28/18866	0.0236597	0.209787	0.18679	PRDX2/F11R	2
BP	GO:0051647	nucleus localization	2/161	28/18866	0.0236597	0.209787	0.18679	BIN1/PAFAH1B1	2
BP	GO:1900048	positive regulation of hemostasis	2/161	28/18866	0.0236597	0.209787	0.18679	PRDX2/F11R	2
BP	GO:0042440	pigment metabolic process	3/161	72/18866	0.0236921	0.209787	0.18679	PPAT/SHMT1/PGRMC1	3
BP	GO:0070227	lymphocyte apoptotic process	3/161	73/18866	0.0245566	0.214788	0.191243	DFFA/DNAJA3/PIP	3
BP	GO:0090114	COPII-coated vesicle budding	3/161	73/18866	0.0245566	0.214788	0.191243	TMED10/VAPB/VAPA	3
BP	GO:0006413	translational initiation	5/161	192/18866	0.0245847	0.214788	0.191243	TPR/RPL10A/RPL36/RPS25/RPL35	5
BP	GO:0044272	sulfur compound biosynthetic process	5/161	192/18866	0.0245847	0.214788	0.191243	APIP/MRI1/MAT2B/CNDP2/MAT2A	5
BP	GO:0001894	tissue homeostasis	6/161	261/18866	0.0247164	0.215222	0.191629	STRAP/SLC2A1/ITGB1/PIP/F11R/CXADR	6
BP	GO:0050820	positive regulation of coagulation	2/161	29/18866	0.025272	0.219331	0.195288	PRDX2/F11R	2
BP	GO:0042273	ribosomal large subunit biogenesis	3/161	74/18866	0.0254379	0.220042	0.195921	RPL10A/MRPL11/RPL35	3
BP	GO:0042098	T cell proliferation	5/161	195/18866	0.0260608	0.224689	0.200058	PRDX2/PAWR/DNAJA3/CD46/SDC4	5
BP	GO:0009064	glutamine family amino acid metabolic process	3/161	75/18866	0.0263361	0.226318	0.201509	PPAT/FAH/GOT1	3
BP	GO:0044788	modulation by host of viral process	2/161	30/18866	0.0269278	0.22767	0.202713	PHB/VAPA	2
BP	GO:0048147	negative regulation of fibroblast proliferation	2/161	30/18866	0.0269278	0.22767	0.202713	PAWR/EMD	2
BP	GO:0070723	response to cholesterol	2/161	30/18866	0.0269278	0.22767	0.202713	CES1/HMGCS1	2
BP	GO:0071480	cellular response to gamma radiation	2/161	30/18866	0.0269278	0.22767	0.202713	H2AX/TMEM109	2
BP	GO:1904837	beta-catenin-TCF complex assembly	2/161	30/18866	0.0269278	0.22767	0.202713	RBBP5/LEO1	2
BP	GO:0046902	regulation of mitochondrial membrane permeability	3/161	77/18866	0.0281831	0.237517	0.21148	YWHAG/YWHAQ/YWHAB	3
BP	GO:0050858	negative regulation of antigen receptor-mediated signaling pathway	2/161	31/18866	0.0286262	0.23971	0.213433	PHPT1/PAWR	2
BP	GO:1904292	regulation of ERAD pathway	2/161	31/18866	0.0286262	0.23971	0.213433	SGTA/BCAP31	2
BP	GO:0061045	negative regulation of wound healing	3/161	78/18866	0.0291318	0.243167	0.216511	CRK/TSPAN8/VTN	3
BP	GO:0007492	endoderm development	3/161	79/18866	0.0300972	0.248848	0.221569	RTF1/LEO1/VTN	3
BP	GO:0043462	regulation of ATPase activity	3/161	79/18866	0.0300972	0.248848	0.221569	ATP1B1/DNAJC19/DNAJC9	3
BP	GO:1900034	regulation of cellular response to heat	3/161	79/18866	0.0300972	0.248848	0.221569	NUP43/BAG3/TPR	3
BP	GO:0001508	action potential	4/161	138/18866	0.0306557	0.252669	0.224971	BIN1/DSC2/ATP1B1/CXADR	4
BP	GO:0051168	nuclear export	5/161	204/18866	0.0308255	0.253272	0.225508	NUP43/RBM22/BAG3/TPR/EMD	5
BP	GO:0006110	regulation of glycolytic process	3/161	80/18866	0.0310795	0.253767	0.225949	NUP43/TPR/PGAM1	3
BP	GO:1900182	positive regulation of protein localization to nucleus	3/161	80/18866	0.0310795	0.253767	0.225949	RBM22/BAG3/TPR	3
BP	GO:0098742	cell-cell adhesion via plasma-membrane adhesion molecules	6/161	277/18866	0.0317766	0.258654	0.2303	DSC2/ITGB1/L1CAM/CXADR/CDH17/NECTIN2	6
BP	GO:0050852	T cell receptor signaling pathway	5/161	206/18866	0.0319539	0.259258	0.230838	PHPT1/PSMD11/PAWR/STOML2/NECTIN2	5
BP	GO:0021766	hippocampus development	3/161	81/18866	0.0320784	0.259258	0.230838	CRK/PAFAH1B1/UQCRQ	3
BP	GO:1902003	regulation of amyloid-beta formation	2/161	33/18866	0.0321476	0.259258	0.230838	BIN1/TMED10	2
BP	GO:0015980	energy derivation by oxidation of organic compounds	6/161	278/18866	0.0322572	0.259344	0.230915	IDE/UQCRQ/COX6C/CYC1/NDUFAF2/COX4I1	6
BP	GO:0021954	central nervous system neuron development	3/161	82/18866	0.033094	0.265095	0.236035	CRK/PAFAH1B1/UQCRQ	3
BP	GO:0009612	response to mechanical stimulus	5/161	209/18866	0.0336944	0.265095	0.236035	BAG3/GOT1/SLC2A1/ITGA2/F11R	5
BP	GO:0000737	DNA catabolic process, endonucleolytic	2/161	34/18866	0.033969	0.265095	0.236035	DFFA/AIFM1	2
BP	GO:0006409	tRNA export from nucleus	2/161	34/18866	0.033969	0.265095	0.236035	NUP43/TPR	2
BP	GO:0010762	regulation of fibroblast migration	2/161	34/18866	0.033969	0.265095	0.236035	ITGB1/SDC4	2
BP	GO:0035633	maintenance of blood-brain barrier	2/161	34/18866	0.033969	0.265095	0.236035	ITGB1/F11R	2
BP	GO:0060236	regulation of mitotic spindle organization	2/161	34/18866	0.033969	0.265095	0.236035	CHMP1B/TPR	2
BP	GO:0060795	cell fate commitment involved in formation of primary germ layer	2/161	34/18866	0.033969	0.265095	0.236035	RTF1/LEO1	2
BP	GO:0071431	tRNA-containing ribonucleoprotein complex export from nucleus	2/161	34/18866	0.033969	0.265095	0.236035	NUP43/TPR	2
BP	GO:0055117	regulation of cardiac muscle contraction	3/161	83/18866	0.0341262	0.265095	0.236035	BIN1/DSC2/ATP1B1	3
BP	GO:0016054	organic acid catabolic process	6/161	282/18866	0.0342271	0.265095	0.236035	PPAT/FAH/HGD/GOT1/SHMT1/AHCY	6
BP	GO:0046395	carboxylic acid catabolic process	6/161	282/18866	0.0342271	0.265095	0.236035	PPAT/FAH/HGD/GOT1/SHMT1/AHCY	6
BP	GO:0006612	protein targeting to membrane	5/161	210/18866	0.0342874	0.265095	0.236035	SGTA/RPL10A/RPL36/RPS25/RPL35	5
BP	GO:0001666	response to hypoxia	7/161	359/18866	0.0346554	0.266173	0.236995	PSMD11/PGK1/AHCY/ENO1/SLC2A1/ATP1B1/ITGA2	7
BP	GO:0031589	cell-substrate adhesion	7/161	359/18866	0.0346554	0.266173	0.236995	CRK/RSU1/ITGA2/ITGB1/L1CAM/VTN/SDC4	7
BP	GO:0032868	response to insulin	6/161	283/18866	0.0347314	0.266173	0.236995	PPAT/YWHAG/IDE/ATP6V1A/GOT1/SLC2A1	6
BP	GO:0022407	regulation of cell-cell adhesion	8/161	439/18866	0.0349424	0.267009	0.237739	PRDX2/PAWR/DNAJA3/PLPP3/F11R/CD46/PODXL/SDC4	8
BP	GO:0062197	cellular response to chemical stress	7/161	360/18866	0.0350991	0.267427	0.238111	CRK/PRDX2/PAWR/GSR/SLC2A1/AIFM1/LETM1	7
BP	GO:0006739	NADP metabolic process	2/161	35/18866	0.0358297	0.268313	0.2389	PGAM1/ME1	2
BP	GO:0009112	nucleobase metabolic process	2/161	35/18866	0.0358297	0.268313	0.2389	PPAT/SHMT1	2
BP	GO:0030262	apoptotic nuclear changes	2/161	35/18866	0.0358297	0.268313	0.2389	DFFA/AIFM1	2
BP	GO:0036314	response to sterol	2/161	35/18866	0.0358297	0.268313	0.2389	CES1/HMGCS1	2
BP	GO:0046471	phosphatidylglycerol metabolic process	2/161	35/18866	0.0358297	0.268313	0.2389	DNAJC19/STOML2	2
BP	GO:0048333	mesodermal cell differentiation	2/161	35/18866	0.0358297	0.268313	0.2389	ITGA2/ITGB1	2
BP	GO:0006970	response to osmotic stress	3/161	85/18866	0.0362404	0.270616	0.240951	SLC2A1/ITGA2/LETM1	3
BP	GO:0006006	glucose metabolic process	5/161	214/18866	0.0367243	0.27345	0.243474	PGAM1/GOT1/PGK1/ENO1/FAM3C	5
BP	GO:0007159	leukocyte cell-cell adhesion	7/161	364/18866	0.0369119	0.274068	0.244024	PRDX2/PAWR/DNAJA3/ITGB1/F11R/CD46/SDC4	7
BP	GO:0014910	regulation of smooth muscle cell migration	3/161	86/18866	0.0373223	0.275554	0.245348	CRK/ITGA2/VTN	3
BP	GO:0050772	positive regulation of axonogenesis	3/161	86/18866	0.0373223	0.275554	0.245348	SHTN1/PAFAH1B1/L1CAM	3
BP	GO:0061337	cardiac conduction	4/161	148/18866	0.0381421	0.280503	0.249754	BIN1/DSC2/ATP1B1/CXADR	4
BP	GO:0043434	response to peptide hormone	8/161	447/18866	0.0382202	0.280503	0.249754	CRK/PPAT/YWHAG/IDE/ATP6V1A/GOT1/SLC2A1/CYC1	8
BP	GO:0009060	aerobic respiration	3/161	87/18866	0.0384206	0.280503	0.249754	IDE/COX6C/COX4I1	3
BP	GO:0051262	protein tetramerization	3/161	87/18866	0.0384206	0.280503	0.249754	APIP/ALDH9A1/SHMT1	3
BP	GO:0050792	regulation of viral process	5/161	217/18866	0.0386204	0.281178	0.250355	SNX3/PHB/VAPB/VAPA/NECTIN2	5
BP	GO:0046470	phosphatidylcholine metabolic process	3/161	88/18866	0.0395353	0.284834	0.25361	SLC44A2/SLC44A1/SCARB1	3
BP	GO:0006921	cellular component disassembly involved in execution phase of apoptosis	2/161	37/18866	0.0396659	0.284834	0.25361	DFFA/AIFM1	2
BP	GO:0033363	secretory granule organization	2/161	37/18866	0.0396659	0.284834	0.25361	PAFAH1B1/NECTIN2	2
BP	GO:0045070	positive regulation of viral genome replication	2/161	37/18866	0.0396659	0.284834	0.25361	VAPB/VAPA	2
BP	GO:0045730	respiratory burst	2/161	37/18866	0.0396659	0.284834	0.25361	PRDX2/PGAM1	2
BP	GO:0042445	hormone metabolic process	5/161	221/18866	0.0412402	0.292228	0.260194	ALDH1A1/IDE/CES1/ALDH9A1/SCARB1	5
BP	GO:0009225	nucleotide-sugar metabolic process	2/161	38/18866	0.0416399	0.292228	0.260194	GMDS/NANS	2
BP	GO:0046596	regulation of viral entry into host cell	2/161	38/18866	0.0416399	0.292228	0.260194	SNX3/NECTIN2	2
BP	GO:0071392	cellular response to estradiol stimulus	2/161	38/18866	0.0416399	0.292228	0.260194	AIFM1/ITGA2	2
BP	GO:0086005	ventricular cardiac muscle cell action potential	2/161	38/18866	0.0416399	0.292228	0.260194	BIN1/DSC2	2
BP	GO:0090224	regulation of spindle organization	2/161	38/18866	0.0416399	0.292228	0.260194	CHMP1B/TPR	2
BP	GO:0097064	ncRNA export from nucleus	2/161	38/18866	0.0416399	0.292228	0.260194	NUP43/TPR	2
BP	GO:1905898	positive regulation of response to endoplasmic reticulum stress	2/161	38/18866	0.0416399	0.292228	0.260194	SGTA/BCAP31	2
BP	GO:0006644	phospholipid metabolic process	8/161	455/18866	0.041699	0.292228	0.260194	PAFAH1B1/HMGCS1/DNAJC19/SLC44A2/STOML2/SLC44A1/PLPP3/SCARB1	8
BP	GO:0043470	regulation of carbohydrate catabolic process	3/161	90/18866	0.0418136	0.292249	0.260213	NUP43/TPR/PGAM1	3
BP	GO:0062012	regulation of small molecule metabolic process	8/161	456/18866	0.0421482	0.293805	0.261598	NUP43/PSMD11/TPR/CES1/PGAM1/HMGCS1/ENO1/FAM3C	8
BP	GO:0016485	protein processing	5/161	223/18866	0.0425896	0.296093	0.263635	CES1/PGK1/ENO1/GLG1/STOML2	5
BP	GO:0030901	midbrain development	3/161	91/18866	0.0429771	0.296429	0.263934	YWHAQ/CKB/UQCRQ	3
BP	GO:0097306	cellular response to alcohol	3/161	91/18866	0.0429771	0.296429	0.263934	CES1/HMGCS1/AIFM1	3
BP	GO:1901379	regulation of potassium ion transmembrane transport	3/161	91/18866	0.0429771	0.296429	0.263934	BIN1/ATP1B1/ITGB1	3
BP	GO:0006656	phosphatidylcholine biosynthetic process	2/161	39/18866	0.0436502	0.297935	0.265275	SLC44A2/SLC44A1	2
BP	GO:0034205	amyloid-beta formation	2/161	39/18866	0.0436502	0.297935	0.265275	BIN1/TMED10	2
BP	GO:0086091	regulation of heart rate by cardiac conduction	2/161	39/18866	0.0436502	0.297935	0.265275	BIN1/DSC2	2
BP	GO:2000249	regulation of actin cytoskeleton reorganization	2/161	39/18866	0.0436502	0.297935	0.265275	PHPT1/F11R	2
BP	GO:0032869	cellular response to insulin stimulus	5/161	226/18866	0.0446632	0.304058	0.270727	PPAT/YWHAG/IDE/ATP6V1A/GOT1	5
BP	GO:0014909	smooth muscle cell migration	3/161	93/18866	0.0453524	0.304783	0.271373	CRK/ITGA2/VTN	3
BP	GO:0051702	interaction with symbiont	3/161	93/18866	0.0453524	0.304783	0.271373	PHB/DCD/VAPA	3
BP	GO:1903035	negative regulation of response to wounding	3/161	93/18866	0.0453524	0.304783	0.271373	CRK/TSPAN8/VTN	3
BP	GO:0009072	aromatic amino acid family metabolic process	2/161	40/18866	0.0456959	0.304783	0.271373	FAH/HGD	2
BP	GO:0050892	intestinal absorption	2/161	40/18866	0.0456959	0.304783	0.271373	F11R/SCARB1	2
BP	GO:1902991	regulation of amyloid precursor protein catabolic process	2/161	40/18866	0.0456959	0.304783	0.271373	BIN1/TMED10	2
BP	GO:0010770	positive regulation of cell morphogenesis involved in differentiation	4/161	157/18866	0.0457001	0.304783	0.271373	CRK/SHTN1/PAFAH1B1/L1CAM	4
BP	GO:0051017	actin filament bundle assembly	4/161	157/18866	0.0457001	0.304783	0.271373	PAWR/DPYSL3/F11R/SDC4	4
BP	GO:0006909	phagocytosis	7/161	382/18866	0.0458316	0.304885	0.271463	CRK/SNX3/MESD/ITGA2/ITGB1/LMAN2/SCARB1	7
BP	GO:0007160	cell-matrix adhesion	5/161	230/18866	0.0475209	0.312374	0.278131	ITGA2/ITGB1/L1CAM/VTN/SDC4	5
BP	GO:0001941	postsynaptic membrane organization	2/161	41/18866	0.0477763	0.312374	0.278131	MESD/DNAJA3	2
BP	GO:0042269	regulation of natural killer cell mediated cytotoxicity	2/161	41/18866	0.0477763	0.312374	0.278131	CRK/NECTIN2	2
BP	GO:0051180	vitamin transport	2/161	41/18866	0.0477763	0.312374	0.278131	SLC2A1/SCARB1	2
BP	GO:1900117	regulation of execution phase of apoptosis	2/161	41/18866	0.0477763	0.312374	0.278131	DFFA/AIFM1	2
BP	GO:0051668	localization within membrane	3/161	95/18866	0.0477917	0.312374	0.278131	MESD/ATP1B1/DNAJA3	3
BP	GO:1903725	regulation of phospholipid metabolic process	3/161	95/18866	0.0477917	0.312374	0.278131	DNAJC19/STOML2/SCARB1	3
BP	GO:0043903	regulation of symbiotic process	5/161	231/18866	0.0482519	0.314598	0.280111	SNX3/PHB/VAPB/VAPA/NECTIN2	5
BP	GO:0009743	response to carbohydrate	5/161	233/18866	0.049734	0.323456	0.287999	PHPT1/ME1/GOT1/ITGA2/NDUFAF2	5
BP	GO:0071470	cellular response to osmotic stress	2/161	42/18866	0.0498908	0.323673	0.288191	SLC2A1/LETM1	2
CC	GO:0098798	mitochondrial protein complex	13/163	265/19559	3.5802e-07	0.000129245	0.00010213	PHB/SAMM50/ATP5PO/UQCRQ/MRPL47/CYC1/ATP5PD/ATP5ME/MRPL11/DNAJC19/COX4I1/VDAC1/TOMM20	13
CC	GO:0005743	mitochondrial inner membrane	17/163	489/19559	7.37078e-07	0.000133043	0.000105131	PHB/ATP5PO/UQCRQ/MRPL47/COX6C/CYC1/GHITM/ATP5PD/AIFM1/ATP5ME/MRPL11/HCCS/LETM1/DNAJC19/NDUFAF2/COX4I1/STOML2	17
CC	GO:0098589	membrane region	14/163	343/19559	1.14536e-06	0.000137825	0.000108909	CRK/LDHB/PGK1/SLC2A1/ATP1B1/STOML2/ITGB1/PLPP3/VDAC1/CD46/PODXL/SCARB1/CXADR/SDC4	14
CC	GO:0045121	membrane raft	13/163	329/19559	3.9975e-06	0.000298311	0.000235727	CRK/LDHB/PGK1/SLC2A1/ATP1B1/STOML2/ITGB1/PLPP3/VDAC1/PODXL/SCARB1/CXADR/SDC4	13
CC	GO:0098857	membrane microdomain	13/163	330/19559	4.13174e-06	0.000298311	0.000235727	CRK/LDHB/PGK1/SLC2A1/ATP1B1/STOML2/ITGB1/PLPP3/VDAC1/PODXL/SCARB1/CXADR/SDC4	13
CC	GO:0005925	focal adhesion	14/163	415/19559	1.03255e-05	0.00062125	0.000490913	CAP1/YWHAG/RSU1/YWHAQ/YWHAB/LAP3/MISP/RPL10A/ITGA2/ITGB1/L1CAM/CD46/NECTIN2/SDC4	14
CC	GO:0030055	cell-substrate junction	14/163	423/19559	1.27922e-05	0.000659711	0.000521305	CAP1/YWHAG/RSU1/YWHAQ/YWHAB/LAP3/MISP/RPL10A/ITGA2/ITGB1/L1CAM/CD46/NECTIN2/SDC4	14
CC	GO:0098800	inner mitochondrial membrane protein complex	8/163	138/19559	2.07632e-05	0.000936939	0.000740372	PHB/ATP5PO/UQCRQ/CYC1/ATP5PD/ATP5ME/DNAJC19/COX4I1	8
CC	GO:0044291	cell-cell contact zone	6/163	74/19559	3.54388e-05	0.00142149	0.00112326	SLC2A1/DSC2/ATP1B1/ITGB1/CXADR/NECTIN2	6
CC	GO:0005635	nuclear envelope	14/163	473/19559	4.37225e-05	0.00157838	0.00124724	NUP43/BIN1/TPR/PAFAH1B1/SCRN1/SEPHS1/PGRMC2/LRRC59/LMNB1/EMD/UBXN4/TMEM109/VAPA/LMNB2	14
CC	GO:0014704	intercalated disc	5/163	51/19559	6.51517e-05	0.00213816	0.00168958	SLC2A1/DSC2/ATP1B1/ITGB1/CXADR	5
CC	GO:0005793	endoplasmic reticulum-Golgi intermediate compartment	7/163	130/19559	0.000109872	0.00328488	0.00259572	TMED4/TMED10/TMED9/BCAP31/LMAN2L/PLPP3/LMAN2	7
CC	GO:0000276	mitochondrial proton-transporting ATP synthase complex, coupling factor F(o)	3/163	12/19559	0.000118292	0.00328488	0.00259572	ATP5PO/ATP5PD/ATP5ME	3
CC	GO:0030134	COPII-coated ER to Golgi transport vesicle	6/163	95/19559	0.000143993	0.00371296	0.00293399	TMED4/TMED10/TMED9/LMAN2L/VTI1B/LMAN2	6
CC	GO:0045263	proton-transporting ATP synthase complex, coupling factor F(o)	3/163	14/19559	0.000193333	0.00465289	0.00367673	ATP5PO/ATP5PD/ATP5ME	3
CC	GO:0031616	spindle pole centrosome	3/163	15/19559	0.00024019	0.00499422	0.00394645	MISP/EMD/SPOUT1	3
CC	GO:0042470	melanosome	6/163	105/19559	0.000249019	0.00499422	0.00394645	YWHAB/AHCY/SLC2A1/TMED10/CANX/ITGB1	6
CC	GO:0048770	pigment granule	6/163	105/19559	0.000249019	0.00499422	0.00394645	YWHAB/AHCY/SLC2A1/TMED10/CANX/ITGB1	6
CC	GO:0033116	endoplasmic reticulum-Golgi intermediate compartment membrane	5/163	75/19559	0.000407644	0.00774524	0.00612031	TMED10/TMED9/BCAP31/PLPP3/LMAN2	5
CC	GO:0031968	organelle outer membrane	8/163	218/19559	0.000496342	0.00895896	0.0070794	SAMM50/EMD/TMEM109/SLC44A1/VDAC1/TOMM20/CYB5A/PGRMC1	8
CC	GO:0019867	outer membrane	8/163	220/19559	0.000527181	0.00906249	0.0071612	SAMM50/EMD/TMEM109/SLC44A1/VDAC1/TOMM20/CYB5A/PGRMC1	8
CC	GO:0005791	rough endoplasmic reticulum	5/163	84/19559	0.00068664	0.0112671	0.00890332	SSR4/CANX/CCDC47/CKAP4/VTN	5
CC	GO:0005753	mitochondrial proton-transporting ATP synthase complex	3/163	22/19559	0.000778857	0.0122247	0.00965997	ATP5PO/ATP5PD/ATP5ME	3
CC	GO:0045259	proton-transporting ATP synthase complex	3/163	23/19559	0.000890229	0.013311	0.0105184	ATP5PO/ATP5PD/ATP5ME	3
CC	GO:0016469	proton-transporting two-sector ATPase complex	4/163	52/19559	0.000921812	0.013311	0.0105184	ATP6V1A/ATP5PO/ATP5PD/ATP5ME	4
CC	GO:0031965	nuclear membrane	9/163	301/19559	0.000972856	0.0135077	0.0106738	TPR/PAFAH1B1/SCRN1/SEPHS1/LMNB1/EMD/TMEM109/VAPA/LMNB2	9
CC	GO:0033177	proton-transporting two-sector ATPase complex, proton-transporting domain	3/163	24/19559	0.00101121	0.0135202	0.0106837	ATP5PO/ATP5PD/ATP5ME	3
CC	GO:0101031	chaperone complex	3/163	25/19559	0.00114211	0.014725	0.0116357	BAG3/PSMG1/STIP1	3
CC	GO:0098858	actin-based cell projection	7/163	220/19559	0.00250966	0.0312409	0.0246866	SHTN1/PAFAH1B1/ATP6V1A/ITGB1/PODXL/SCARB1/CXADR	7
CC	GO:0070069	cytochrome complex	3/163	34/19559	0.00281287	0.032529	0.0257045	UQCRQ/CYC1/COX4I1	3
CC	GO:0005911	cell-cell junction	11/163	493/19559	0.00288123	0.032529	0.0257045	SLC2A1/DSC2/KRT18/ATP1B1/ITGB1/VAPA/PLPP3/F11R/PODXL/CXADR/NECTIN2	11
CC	GO:0015934	large ribosomal subunit	5/163	116/19559	0.00288345	0.032529	0.0257045	RPL10A/MRPL47/MRPL11/RPL36/RPL35	5
CC	GO:0098576	lumenal side of membrane	3/163	36/19559	0.00331569	0.035257	0.0278602	CANX/BCAP31/DNAJC19	3
CC	GO:0030135	coated vesicle	8/163	298/19559	0.00358999	0.035257	0.0278602	SNX3/TMED4/TMED10/TMED9/BCAP31/LMAN2L/VTI1B/LMAN2	8
CC	GO:0000235	astral microtubule	2/163	11/19559	0.0036136	0.035257	0.0278602	PAFAH1B1/MISP	2
CC	GO:0005652	nuclear lamina	2/163	11/19559	0.0036136	0.035257	0.0278602	LMNB1/LMNB2	2
CC	GO:0005818	aster	2/163	11/19559	0.0036136	0.035257	0.0278602	PAFAH1B1/MISP	2
CC	GO:0005798	Golgi-associated vesicle	6/163	181/19559	0.00414597	0.0393867	0.0311235	TMED4/TMED10/TMED9/LMAN2L/VTI1B/LMAN2	6
CC	GO:0044391	ribosomal subunit	6/163	187/19559	0.00485482	0.0449382	0.0355103	RPL10A/MRPL47/MRPL11/RPL36/RPS25/RPL35	6
CC	GO:0005741	mitochondrial outer membrane	6/163	192/19559	0.00551052	0.0497324	0.0392987	SAMM50/SLC44A1/VDAC1/TOMM20/CYB5A/PGRMC1	6
CC	GO:0005750	mitochondrial respiratory chain complex III	2/163	14/19559	0.0058816	0.0505538	0.0399477	UQCRQ/CYC1	2
CC	GO:0045275	respiratory chain complex III	2/163	14/19559	0.0058816	0.0505538	0.0399477	UQCRQ/CYC1	2
CC	GO:0005840	ribosome	7/163	270/19559	0.00760417	0.0629432	0.0497379	RPL10A/MRPL47/CANX/MRPL11/RPL36/RPS25/RPL35	7
CC	GO:0044233	mitochondria-associated endoplasmic reticulum membrane	2/163	16/19559	0.00767175	0.0629432	0.0497379	CANX/TOMM20	2
CC	GO:0033178	proton-transporting two-sector ATPase complex, catalytic domain	2/163	18/19559	0.00967543	0.0776185	0.0613343	ATP6V1A/ATP5PO	2
CC	GO:0070382	exocytic vesicle	6/163	223/19559	0.0111008	0.0871168	0.06884	BIN1/SGTA/DPYSL3/TMED9/VTI1B/VDAC1	6
CC	GO:0030175	filopodium	4/163	106/19559	0.0119689	0.0919312	0.0726442	SHTN1/ITGB1/PODXL/CXADR	4
CC	GO:0022625	cytosolic large ribosomal subunit	3/163	58/19559	0.0125428	0.0941285	0.0743806	RPL10A/RPL36/RPL35	3
CC	GO:0005912	adherens junction	5/163	166/19559	0.0127765	0.0941285	0.0743806	DSC2/KRT18/PLPP3/CXADR/NECTIN2	5
CC	GO:0022626	cytosolic ribosome	4/163	110/19559	0.0135605	0.0972838	0.076874	RPL10A/RPL36/RPS25/RPL35	4
CC	GO:0005637	nuclear inner membrane	3/163	60/19559	0.0137437	0.0972838	0.076874	LMNB1/EMD/LMNB2	3
CC	GO:0030667	secretory granule membrane	7/163	306/19559	0.0144171	0.100088	0.0790899	TMED10/SLC44A2/CKAP4/VAPA/CD46/PGRMC1/APLP2	7
CC	GO:0150034	distal axon	7/163	309/19559	0.0151342	0.103084	0.0814574	SHTN1/PAFAH1B1/DPYSL3/GOT1/ITGA2/L1CAM/CXADR	7
CC	GO:0098799	outer mitochondrial membrane protein complex	2/163	24/19559	0.0168936	0.111237	0.0878994	SAMM50/TOMM20	2
CC	GO:0005884	actin filament	4/163	118/19559	0.017133	0.111237	0.0878994	PAWR/DPYSL3/MISP/DNAJA3	4
CC	GO:0016323	basolateral plasma membrane	6/163	246/19559	0.0172555	0.111237	0.0878994	IDE/SLC2A1/ATP1B1/PLPP3/CXADR/CDH17	6
CC	GO:0030426	growth cone	5/163	184/19559	0.0191135	0.121052	0.0956558	SHTN1/PAFAH1B1/DPYSL3/L1CAM/CXADR	5
CC	GO:0031528	microvillus membrane	2/163	26/19559	0.0196783	0.122481	0.0967846	PODXL/SCARB1	2
CC	GO:0044232	organelle membrane contact site	2/163	27/19559	0.0211378	0.129335	0.102201	CANX/TOMM20	2
CC	GO:0030427	site of polarized growth	5/163	191/19559	0.0220512	0.132674	0.10484	SHTN1/PAFAH1B1/DPYSL3/L1CAM/CXADR	5
CC	GO:0005640	nuclear outer membrane	2/163	28/19559	0.0226409	0.133023	0.105115	EMD/TMEM109	2
CC	GO:0030867	rough endoplasmic reticulum membrane	2/163	29/19559	0.0241869	0.133023	0.105115	SSR4/CCDC47	2
CC	GO:0044295	axonal growth cone	2/163	29/19559	0.0241869	0.133023	0.105115	SHTN1/L1CAM	2
CC	GO:0071556	integral component of lumenal side of endoplasmic reticulum membrane	2/163	29/19559	0.0241869	0.133023	0.105115	CANX/BCAP31	2
CC	GO:0098553	lumenal side of endoplasmic reticulum membrane	2/163	29/19559	0.0241869	0.133023	0.105115	CANX/BCAP31	2
CC	GO:0000775	chromosome, centromeric region	5/163	196/19559	0.02432	0.133023	0.105115	NUP43/PDS5A/TPR/PAFAH1B1/SPOUT1	5
CC	GO:0071007	U2-type catalytic step 2 spliceosome	2/163	30/19559	0.0257748	0.138876	0.10974	RBM22/PPIL1	2
CC	GO:0042383	sarcolemma	4/163	135/19559	0.0265347	0.140868	0.111314	BIN1/SLC2A1/ATP1B1/ITGB1	4
CC	GO:0008305	integrin complex	2/163	31/19559	0.027404	0.142789	0.112832	ITGA2/ITGB1	2
CC	GO:0000776	kinetochore	4/163	137/19559	0.0278083	0.142789	0.112832	NUP43/TPR/PAFAH1B1/SPOUT1	4
CC	GO:0008021	synaptic vesicle	5/163	205/19559	0.0287721	0.142789	0.112832	BIN1/SGTA/TMED9/VTI1B/VDAC1	5
CC	GO:0030140	trans-Golgi network transport vesicle	2/163	32/19559	0.0290736	0.142789	0.112832	TMED10/TMED9	2
CC	GO:0042788	polysomal ribosome	2/163	32/19559	0.0290736	0.142789	0.112832	RPL10A/RPL36	2
CC	GO:0030864	cortical actin cytoskeleton	3/163	80/19559	0.0292698	0.142789	0.112832	CAP1/MISP/SLC2A1	3
CC	GO:0005901	caveola	3/163	82/19559	0.0311756	0.150059	0.118577	SLC2A1/ATP1B1/SCARB1	3
CC	GO:0043296	apical junction complex	4/163	143/19559	0.0318453	0.151265	0.11953	VAPA/F11R/CXADR/NECTIN2	4
CC	GO:0005790	smooth endoplasmic reticulum	2/163	34/19559	0.032531	0.152515	0.120518	CANX/PGRMC1	2
CC	GO:0098803	respiratory chain complex	3/163	85/19559	0.0341537	0.158071	0.124908	UQCRQ/CYC1/COX4I1	3
CC	GO:0098636	protein complex involved in cell adhesion	2/163	36/19559	0.0361408	0.16515	0.130502	ITGA2/ITGB1	2
CC	GO:0005746	mitochondrial respirasome	3/163	89/19559	0.0383458	0.173035	0.136733	UQCRQ/CYC1/COX4I1	3
CC	GO:0035579	specific granule membrane	3/163	91/19559	0.0405357	0.17976	0.142047	SLC44A2/CKAP4/PGRMC1	3
CC	GO:0030016	myofibril	5/163	227/19559	0.0417232	0.17976	0.142047	BAG3/BIN1/ENO1/SLC2A1/SDC4	5
CC	GO:0032040	small-subunit processome	2/163	39/19559	0.0418286	0.17976	0.142047	KRR1/MPHOSPH10	2
CC	GO:0005811	lipid droplet	3/163	93/19559	0.0427877	0.17976	0.142047	CES1/BCAP31/CKAP4	3
CC	GO:0005902	microvillus	3/163	93/19559	0.0427877	0.17976	0.142047	ATP6V1A/PODXL/SCARB1	3
CC	GO:0005938	cell cortex	6/163	305/19559	0.0428237	0.17976	0.142047	CAP1/PAFAH1B1/MISP/ENO1/SLC2A1/EMD	6
CC	GO:0005875	microtubule associated complex	4/163	159/19559	0.0442143	0.183464	0.144974	ACTL8/TPR/SHTN1/PAFAH1B1	4
CC	GO:0043292	contractile fiber	5/163	238/19559	0.0493323	0.200121	0.158136	BAG3/BIN1/ENO1/SLC2A1/SDC4	5
CC	GO:0009295	nucleoid	2/163	43/19559	0.0498918	0.200121	0.158136	LRRC59/VDAC1	2
CC	GO:0042645	mitochondrial nucleoid	2/163	43/19559	0.0498918	0.200121	0.158136	LRRC59/VDAC1	2
MF	GO:0001618	virus receptor activity	8/161	74/18352	2.71805e-07	5.19148e-05	4.43472e-05	IDE/ITGA2/ITGB1/F11R/CD46/SCARB1/CXADR/NECTIN2	8
MF	GO:0140272	exogenous protein binding	8/161	74/18352	2.71805e-07	5.19148e-05	4.43472e-05	IDE/ITGA2/ITGB1/F11R/CD46/SCARB1/CXADR/NECTIN2	8
MF	GO:0045296	cadherin binding	14/161	332/18352	1.40913e-06	0.000179429	0.000153274	BAG3/NUDC/YWHAB/SHTN1/ENO1/KRT18/VAPB/LRRC59/EMD/ITGB1/VAPA/F11R/CD46/CDH17	14
MF	GO:0009055	electron transfer activity	8/161	111/18352	6.05325e-06	0.000578086	0.000493818	GSR/ME1/UQCRQ/COX6C/CYC1/NDUFAF2/COX4I1/CYB5A	8
MF	GO:0015078	proton transmembrane transporter activity	8/161	127/18352	1.63244e-05	0.00124718	0.00106538	ATP6V1A/ATP5PO/COX6C/ATP5PD/ATP5ME/LETM1/COX4I1/CYB5A	8
MF	GO:0005178	integrin binding	8/161	144/18352	4.04092e-05	0.00257272	0.00219769	ITGA2/ITGB1/TSPAN8/PLPP3/F11R/CXADR/CDH17/VTN	8
MF	GO:0098631	cell adhesion mediator activity	5/161	60/18352	0.000180689	0.00986048	0.00842311	DSC2/KRT18/ITGA2/ITGB1/CXADR	5
MF	GO:0046933	proton-transporting ATP synthase activity, rotational mechanism	3/161	19/18352	0.000579161	0.027655	0.0236237	ATP5PO/ATP5PD/ATP5ME	3
MF	GO:0031072	heat shock protein binding	6/161	127/18352	0.000896209	0.0347735	0.0297046	BAG3/TPR/STIP1/DNAJA3/DNAJC9/LMAN2	6
MF	GO:0051219	phosphoprotein binding	5/161	85/18352	0.000910301	0.0347735	0.0297046	CRK/RTF1/YWHAB/PAFAH1B1/LEO1	5
MF	GO:0045309	protein phosphorylated amino acid binding	4/161	53/18352	0.00119597	0.0415328	0.0354786	CRK/RTF1/YWHAB/LEO1	4
MF	GO:0016829	lyase activity	7/161	189/18352	0.00141441	0.0436537	0.0372903	APIP/ME1/GOT1/GMDS/SHMT1/ENO1/HCCS	7
MF	GO:0015252	proton channel activity	3/161	26/18352	0.0014856	0.0436537	0.0372903	ATP5PO/ATP5PD/ATP5ME	3
MF	GO:0004129	cytochrome-c oxidase activity	3/161	28/18352	0.00184798	0.0441205	0.037689	COX6C/COX4I1/CYB5A	3
MF	GO:0015002	heme-copper terminal oxidase activity	3/161	28/18352	0.00184798	0.0441205	0.037689	COX6C/COX4I1/CYB5A	3
MF	GO:0016676	oxidoreductase activity, acting on a heme group of donors, oxygen as acceptor	3/161	28/18352	0.00184798	0.0441205	0.037689	COX6C/COX4I1/CYB5A	3
MF	GO:0016675	oxidoreductase activity, acting on a heme group of donors	3/161	29/18352	0.00204803	0.0460204	0.039312	COX6C/COX4I1/CYB5A	3
MF	GO:0016651	oxidoreductase activity, acting on NAD(P)H	5/161	109/18352	0.00274095	0.058169	0.0496897	CBR1/GSR/PGK1/AIFM1/NDUFAF2	5
MF	GO:0001540	amyloid-beta binding	4/161	77/18352	0.00469915	0.0910119	0.0777451	IDE/ITGA2/PGRMC1/SCARB1	4
MF	GO:0016668	oxidoreductase activity, acting on a sulfur group of donors, NAD(P) as acceptor	2/161	12/18352	0.00476502	0.0910119	0.0777451	GSR/PGK1	2
MF	GO:0015036	disulfide oxidoreductase activity	3/161	41/18352	0.00553333	0.0929934	0.0794378	GSR/PGK1/TMX1	3
MF	GO:0060590	ATPase regulator activity	3/161	41/18352	0.00553333	0.0929934	0.0794378	BAG3/ATP1B1/DNAJC19	3
MF	GO:0086080	protein binding involved in heterotypic cell-cell adhesion	2/161	13/18352	0.00559908	0.0929934	0.0794378	DSC2/CXADR	2
MF	GO:0015077	monovalent inorganic cation transmembrane transporter activity	9/161	381/18352	0.00656543	0.1045	0.0892668	ATP6V1A/ATP5PO/COX6C/ATP5PD/ATP5ME/ATP1B1/LETM1/COX4I1/CYB5A	9
MF	GO:0004029	aldehyde dehydrogenase (NAD+) activity	2/161	15/18352	0.00745109	0.105419	0.0900521	ALDH1A1/ALDH9A1	2
MF	GO:0016805	dipeptidase activity	2/161	15/18352	0.00745109	0.105419	0.0900521	CNDP2/SCRN1	2
MF	GO:0043274	phospholipase binding	2/161	15/18352	0.00745109	0.105419	0.0900521	PAFAH1B1/LMNB1	2
MF	GO:0004030	aldehyde dehydrogenase [NAD(P)+] activity	2/161	16/18352	0.00846678	0.111528	0.0952705	ALDH1A1/ALDH9A1	2
MF	GO:0005159	insulin-like growth factor receptor binding	2/161	16/18352	0.00846678	0.111528	0.0952705	CRK/YWHAG	2
MF	GO:0003735	structural constituent of ribosome	6/161	202/18352	0.00889528	0.113267	0.0967557	RPL10A/MRPL47/MRPL11/RPL36/RPS25/RPL35	6
MF	GO:0034185	apolipoprotein binding	2/161	17/18352	0.00954079	0.117412	0.100297	CANX/SCARB1	2
MF	GO:0016830	carbon-carbon lyase activity	3/161	51/18352	0.0101429	0.117412	0.100297	ME1/GOT1/SHMT1	3
MF	GO:0098632	cell-cell adhesion mediator activity	3/161	51/18352	0.0101429	0.117412	0.100297	DSC2/KRT18/CXADR	3
MF	GO:0050661	NADP binding	3/161	54/18352	0.0118529	0.124776	0.106587	GSR/ME1/GMDS	3
MF	GO:0016853	isomerase activity	5/161	156/18352	0.0122143	0.124776	0.106587	PPIL4/MRI1/PPIL1/PGAM1/HMGCS1	5
MF	GO:0030170	pyridoxal phosphate binding	3/161	55/18352	0.0124575	0.124776	0.106587	PSAT1/GOT1/SHMT1	3
MF	GO:0051287	NAD binding	3/161	55/18352	0.0124575	0.124776	0.106587	ALDH1A1/ME1/AHCY	3
MF	GO:0070279	vitamin B6 binding	3/161	55/18352	0.0124575	0.124776	0.106587	PSAT1/GOT1/SHMT1	3
MF	GO:0005537	mannose binding	2/161	20/18352	0.0131019	0.124776	0.106587	LMAN2L/LMAN2	2
MF	GO:0008144	drug binding	4/161	104/18352	0.0133198	0.124776	0.106587	PPIL1/HMGCS1/ATP5PO/ATP1B1	4
MF	GO:0043621	protein self-association	3/161	57/18352	0.0137188	0.124776	0.106587	CRK/SGTA/SLC2A1	3
MF	GO:0050840	extracellular matrix binding	3/161	57/18352	0.0137188	0.124776	0.106587	ITGA2/ITGB1/VTN	3
MF	GO:0008483	transaminase activity	2/161	21/18352	0.0143985	0.12776	0.109136	PSAT1/GOT1	2
MF	GO:0016667	oxidoreductase activity, acting on a sulfur group of donors	3/161	59/18352	0.0150503	0.12776	0.109136	GSR/PGK1/TMX1	3
MF	GO:0016836	hydro-lyase activity	3/161	59/18352	0.0150503	0.12776	0.109136	APIP/GMDS/ENO1	3
MF	GO:0016769	transferase activity, transferring nitrogenous groups	2/161	23/18352	0.0171496	0.139386	0.119068	PSAT1/GOT1	2
MF	GO:0070840	dynein complex binding	2/161	23/18352	0.0171496	0.139386	0.119068	TPR/PAFAH1B1	2
MF	GO:0015101	organic cation transmembrane transporter activity	2/161	24/18352	0.0186021	0.145073	0.123925	SLC44A2/SLC44A1	2
MF	GO:0000149	SNARE binding	4/161	115/18352	0.0186088	0.145073	0.123925	TXLNA/TMED10/TMED9/VTI1B	4
MF	GO:0001671	ATPase activator activity	2/161	25/18352	0.0201047	0.151655	0.129548	ATP1B1/DNAJC19	2
MF	GO:0051082	unfolded protein binding	4/161	118/18352	0.0202472	0.151655	0.129548	NUDC/CANX/DNAJA3/TOMM20	4
MF	GO:0001968	fibronectin binding	2/161	27/18352	0.023256	0.170396	0.145558	ITGB1/SDC4	2
MF	GO:0005518	collagen binding	3/161	70/18352	0.0236414	0.170396	0.145558	ITGA2/ITGB1/VTN	3
MF	GO:0008022	protein C-terminus binding	5/161	189/18352	0.0256916	0.181744	0.155251	YWHAQ/YWHAB/STIP1/PHB/ATP1B1	5
MF	GO:0043236	laminin binding	2/161	29/18352	0.0265957	0.184719	0.157792	ITGA2/ITGB1	2
MF	GO:0016835	carbon-oxygen lyase activity	3/161	74/18352	0.0273004	0.186228	0.159081	APIP/GMDS/ENO1	3
MF	GO:0045505	dynein intermediate chain binding	2/161	30/18352	0.0283339	0.189887	0.162207	BAG3/PAFAH1B1	2
MF	GO:0030291	protein serine/threonine kinase inhibitor activity	2/161	31/18352	0.0301164	0.194991	0.166567	YWHAG/HEXIM1	2
MF	GO:1904680	peptide transmembrane transporter activity	2/161	31/18352	0.0301164	0.194991	0.166567	TOMM20/CDH17	2
MF	GO:0019905	syntaxin binding	3/161	78/18352	0.0312439	0.19892	0.169923	TXLNA/TMED10/TMED9	3
MF	GO:0070063	RNA polymerase binding	3/161	79/18352	0.032274	0.20211	0.172648	BIN1/RTF1/LEO1	3
MF	GO:0020037	heme binding	4/161	138/18352	0.0334171	0.205892	0.175879	CYC1/PGRMC2/CYB5A/PGRMC1	4
MF	GO:0016620	oxidoreductase activity, acting on the aldehyde or oxo group of donors, NAD or NADP as acceptor	2/161	35/18352	0.0376719	0.224854	0.192077	ALDH1A1/ALDH9A1	2
MF	GO:0016831	carboxy-lyase activity	2/161	35/18352	0.0376719	0.224854	0.192077	ME1/GOT1	2
MF	GO:0003779	actin binding	8/161	437/18352	0.0391542	0.230106	0.196563	BIN1/CAP1/PAWR/SHTN1/MISP/EMD/ITGB1/PIP	8
MF	GO:0016209	antioxidant activity	3/161	86/18352	0.0399754	0.231373	0.197646	PRDX2/GSR/PRXL2A	3
MF	GO:0046906	tetrapyrrole binding	4/161	148/18352	0.0415061	0.234216	0.200074	CYC1/PGRMC2/CYB5A/PGRMC1	4
MF	GO:0048487	beta-tubulin binding	2/161	37/18352	0.0416929	0.234216	0.200074	VAPB/EMD	2
MF	GO:0003755	peptidyl-prolyl cis-trans isomerase activity	2/161	38/18352	0.0437612	0.235447	0.201126	PPIL4/PPIL1	2
MF	GO:0008200	ion channel inhibitor activity	2/161	38/18352	0.0437612	0.235447	0.201126	PHPT1/VTI1B	2
MF	GO:0043531	ADP binding	2/161	38/18352	0.0437612	0.235447	0.201126	ME1/PGK1	2
MF	GO:0016248	channel inhibitor activity	2/161	39/18352	0.0458669	0.243349	0.207876	PHPT1/VTI1B	2

## Sheet: Table 10
Supplementary Table 10. Statistically significant results of pathway enrichement analysis of DRPs in CACO-2 cells after treatment with low concentration of Anis-EVs
ID	Description	GeneRatio	BgRatio	pvalue	p.adjust	qvalue	geneID	Count
hsa00270	Cysteine and methionine metabolism	8/104	51/8223	2.02651e-07	3.48559e-05	3.11442e-05	APIP/MRI1/PSAT1/LDHB/MAT2B/GOT1/MAT2A/AHCY	8
hsa01230	Biosynthesis of amino acids	8/104	75/8223	4.18073e-06	0.000359543	0.000321256	PSAT1/MAT2B/PGAM1/GOT1/PGK1/SHMT1/MAT2A/ENO1	8
hsa00190	Oxidative phosphorylation	9/104	134/8223	4.59638e-05	0.00263526	0.00235464	ATP6V1A/PPA1/ATP5PO/UQCRQ/COX6C/CYC1/ATP5PD/ATP5ME/COX4I1	9
hsa00330	Arginine and proline metabolism	5/104	50/8223	0.000396206	0.0170369	0.0152227	LAP3/CKB/ALDH9A1/CNDP2/GOT1	5
hsa01200	Carbon metabolism	7/104	115/8223	0.000605312	0.0208227	0.0186054	PSAT1/PGAM1/ME1/GOT1/PGK1/SHMT1/ENO1	7
hsa05415	Diabetic cardiomyopathy	9/104	203/8223	0.0010333	0.0296211	0.0264669	GSR/SLC2A1/ATP5PO/UQCRQ/COX6C/CYC1/ATP5PD/COX4I1/VDAC1	9
hsa00010	Glycolysis / Gluconeogenesis	5/104	67/8223	0.00152417	0.0374511	0.033463	LDHB/PGAM1/ALDH9A1/PGK1/ENO1	5
hsa04979	Cholesterol metabolism	4/104	51/8223	0.00382471	0.0822313	0.0734747	VAPB/VAPA/VDAC1/SCARB1	4
hsa04260	Cardiac muscle contraction	5/104	87/8223	0.00478054	0.0913614	0.0816325	UQCRQ/COX6C/CYC1/ATP1B1/COX4I1	5
hsa05014	Amyotrophic lateral sclerosis	11/104	364/8223	0.00610974	0.0994806	0.0888872	NUP43/PSMD11/TPR/ATP5PO/UQCRQ/VAPB/COX6C/CYC1/ATP5PD/COX4I1/VDAC1	11
hsa05012	Parkinson disease	9/104	266/8223	0.00637755	0.0994806	0.0888872	PSMD11/UBE2L3/ATP5PO/UQCRQ/COX6C/CYC1/ATP5PD/COX4I1/VDAC1	9
hsa05208	Chemical carcinogenesis - reactive oxygen species	8/104	223/8223	0.00712947	0.0994806	0.0888872	CBR1/ATP5PO/UQCRQ/COX6C/CYC1/ATP5PD/COX4I1/VDAC1	8
hsa05020	Prion disease	9/104	273/8223	0.00751888	0.0994806	0.0888872	PSMD11/STIP1/ATP5PO/UQCRQ/COX6C/CYC1/ATP5PD/COX4I1/VDAC1	9
hsa04714	Thermogenesis	8/104	232/8223	0.00896168	0.110101	0.0983764	ATP5PO/UQCRQ/COX6C/CYC1/ATP5PD/ATP5ME/NDUFAF2/COX4I1	8
hsa00350	Tyrosine metabolism	3/104	36/8223	0.0103682	0.118889	0.106228	FAH/HGD/GOT1	3
hsa00260	Glycine, serine and threonine metabolism	3/104	40/8223	0.0138352	0.145645	0.130135	PSAT1/PGAM1/SHMT1	3
hsa04514	Cell adhesion molecules	6/104	157/8223	0.0143951	0.145645	0.130135	GLG1/ITGB1/L1CAM/F11R/NECTIN2/SDC4	6
hsa05412	Arrhythmogenic right ventricular cardiomyopathy	4/104	77/8223	0.0161444	0.154269	0.137841	DSC2/ITGA2/EMD/ITGB1	4
hsa04141	Protein processing in endoplasmic reticulum	6/104	171/8223	0.0210532	0.183284	0.163767	SSR4/CANX/BCAP31/CKAP4/UBXN4/LMAN2	6
hsa00620	Pyruvate metabolism	3/104	47/8223	0.0213121	0.183284	0.163767	LDHB/ALDH9A1/ME1	3
hsa04512	ECM-receptor interaction	4/104	88/8223	0.0250555	0.196026	0.175151	ITGA2/ITGB1/VTN/SDC4	4
hsa00565	Ether lipid metabolism	3/104	50/8223	0.025073	0.196026	0.175151	PAFAH1B2/PAFAH1B1/PLPP3	3
hsa00340	Histidine metabolism	2/104	22/8223	0.0310452	0.232164	0.207442	ALDH9A1/CNDP2	2
hsa05016	Huntington disease	8/104	306/8223	0.0395768	0.283633	0.25343	PSMD11/ATP5PO/UQCRQ/COX6C/CYC1/ATP5PD/COX4I1/VDAC1	8
hsa04145	Phagosome	5/104	152/8223	0.0432284	0.297411	0.265741	ATP6V1A/CANX/ITGA2/ITGB1/SCARB1	5
hsa04066	HIF-1 signaling pathway	4/104	109/8223	0.0490175	0.32427	0.289739	LDHB/PGK1/ENO1/SLC2A1	4

[truncated: 14 more sheets: Table 11, Table 12, Table 13, Table 14, Table 15, Table 16, Table 17, Table 18, Table 19, Table 20, Table 21, Table 22, Table 23, Table 24]
